# Supplementary material for: Nesting box imager: Contact-free, real-time measurement of activity, surface body temperature, and respiratory rate applied to hibernating mouse models
Source: PLoS Biol. 2019 Jul 24;17(7):e3000406. doi: 10.1371/journal.pbio.3000406 (PMC6682158; doi:10.1371/journal.pbio.3000406)
Supplement: S1 Data — (XLSX) [file pbio.3000406.s022.xlsx]

## Sheet: Animal 1
Seconds	Light_Sensor	NBI Atrium Motion	Cage-Top Motion	Total Motion	ADX-C Vibration
0	4.38952	0	2	2	33931.5
2	4.38061	0	1	1	0
4	4.36811	0	1	1	0
6	4.37296	0	2	2	0
8	4.37483	0	2	2	14644.5
10	4.37624	0	2	2	0
12	4.37639	0	2	2	0
14	4.37561	0	2	2	0
16	4.37921	0	2	2	0
18	4.38296	0	2	2	19644.5
20	4.38593	0	2	2	0
22	4.38968	1	1	2	0
24	4.39264	1	1	2	0
26	4.39311	1	2	3	0
28	4.39655	1	2	3	23561.5
30	4.40327	1	2	3	0
32	4.40718	1	1	2	0
34	4.40811	0	1	1	0
36	4.41202	0	2	2	21258.5
38	4.41718	0	2	2	15313.5
40	4.42124	0	2	2	20724.5
42	4.42296	0	2	2	0
44	4.42671	0	2	2	0
46	4.4289	0	2	2	0
48	4.43452	0	1	1	0
50	4.43936	0	1	1	0
52	4.44015	0	1	1	0
54	4.44343	0	2	2	0
56	4.4464	0	2	2	0
58	4.44921	0	2	2	17872.5
60	4.45265	0	2	2	14676.5
62	4.45702	0	2	2	0
64	4.45999	0	2	2	0
66	4.46249	0	1	1	0
68	4.46593	0	1	1	0
70	4.46608	0	2	2	39625.5
72	4.47124	0	2	2	0
74	4.46483	0	2	2	32633.5
76	4.47311	0	2	2	0
78	4.47827	0	2	2	15164.5
80	4.47936	1	2	3	0
82	4.48468	1	1	2	0
84	4.48796	1	1	2	13432.5
86	4.48468	1	2	3	0
88	4.49343	1	2	3	20631.5
90	4.49296	0	2	2	0
92	4.4978	0	1	1	0
94	4.5014	0	1	1	0
96	4.50124	0	2	2	0
98	4.50327	0	2	2	0
100	4.50327	0	1	1	0
102	4.5078	0	1	1	0
104	4.51108	1	2	3	0
106	4.51374	1	2	3	13947.5
108	4.51343	1	2	3	15006.5
110	4.51562	1	2	3	14081.5
112	4.51718	1	2	3	0
114	4.51999	0	2	2	21735.5
116	4.52233	0	2	2	0
118	4.5214	0	2	2	0
120	4.52249	0	2	2	0
122	4.52546	0	2	2	0
124	4.52749	0	2	2	0
126	4.53249	0	2	2	0
128	4.52937	0	2	2	22184.5
130	4.53327	0	2	2	0
132	4.53359	0	2	2	30482.5
134	4.53687	0	2	2	0
136	4.53827	0	2	2	0
138	4.52374	1	2	3	0
140	4.54046	0	2	2	0
142	4.53999	1	1	2	0
144	4.54202	1	1	2	0
146	4.54374	1	1	2	0
148	4.54312	1	1	2	0
150	4.5439	0	2	2	0
152	4.54155	0	2	2	0
154	4.54734	0	2	2	0
156	4.54968	0	2	2	0
158	4.54999	0	2	2	0
160	4.55077	0	1	1	0
162	4.55062	0	1	1	0
164	4.55234	0	1	1	0
166	4.55562	0	1	1	0
168	4.55218	0	2	2	0
170	4.55546	0	2	2	0
172	4.5564	0	2	2	0
174	4.55624	0	2	2	0
176	4.5578	0	1	1	0
178	4.55921	0	1	1	0
180	4.5589	0	2	2	0
182	4.56093	0	2	2	16233.5
184	4.56155	0	2	2	0
186	4.56358	1	1	2	0
188	4.5628	1	1	2	0
190	4.5603	1	2	3	0
192	4.56421	1	2	3	0
194	4.56452	1	2	3	0
196	4.56609	1	2	3	0
198	4.56624	0	2	2	0
200	4.56858	0	1	1	0
202	4.56827	0	1	1	0
204	4.56812	0	1	1	0
206	4.56812	0	1	1	0
208	4.5703	0	2	2	0
210	4.57062	0	2	2	0
212	4.56405	0	2	2	0
214	4.57077	0	2	2	15310.5
216	4.57249	0	2	2	0
218	4.57233	0	2	2	26713.5
220	4.57359	0	2	2	0
222	4.57405	0	1	1	0
224	4.57327	0	1	1	0
226	4.57499	0	2	2	0
228	4.57562	0	2	2	12901.5
230	4.5764	0	2	2	0
232	4.57796	0	2	2	0
234	4.57843	0	1	1	0
236	4.57749	0	1	1	0
238	4.58124	0	0	0	0
240	4.57859	0	0	0	0
242	4.5789	0	0	0	0
244	4.57765	0	0	0	0
246	4.58093	0	0	0	0
248	4.58171	0	0	0	0
250	4.5814	0	2	2	0
252	4.57984	0	2	2	0
254	4.58374	0	2	2	0
256	4.58187	0	2	2	0
258	4.58218	0	2	2	0
260	4.58202	0	2	2	23677.5
262	4.58312	0	2	2	16179.5
264	4.58562	0	2	2	0
266	4.57984	0	2	2	0
268	4.58452	0	2	2	0
270	4.58187	0	2	2	15399.5
272	4.5864	0	2	2	20572.5
274	4.58609	0	2	2	0
276	4.58327	0	2	2	0
278	4.58687	0	1	1	0
280	4.58187	0	1	1	0
282	4.5853	0	2	2	0
284	4.58843	0	2	2	0
286	4.58718	0	2	2	0
288	4.58827	0	2	2	0
290	4.58952	0	2	2	0
292	4.5878	0	2	2	0
294	4.58999	0	2	2	0
296	4.5903	0	2	2	0
298	4.59093	0	2	2	0
300	4.5914	0	2	2	0
302	4.59046	0	2	2	0
304	4.59218	1	1	2	0
306	4.59296	1	0	1	0
308	4.58749	1	1	2	0
310	4.59062	1	2	3	0
312	4.59437	1	2	3	0
314	4.59202	0	2	2	15135.5
316	4.59296	0	2	2	0
318	4.59187	0	2	2	0
320	4.59452	0	1	1	0
322	4.59155	0	1	1	0
324	4.59234	0	1	1	0
326	4.59546	0	0	0	0
328	4.5964	0	0	0	0
330	4.59593	0	0	0	0
332	4.59437	0	0	0	0
334	4.59124	0	0	0	0
336	4.59468	0	0	0	0
338	4.59687	0	0	0	0
340	4.5903	0	0	0	0
342	4.5878	0	0	0	0
344	4.59499	0	0	0	0
346	4.59812	0	0	0	0
348	4.59827	0	0	0	0
350	4.5989	0	0	0	0
352	4.59796	0	0	0	0
354	4.59656	0	0	0	0
356	4.59874	0	0	0	0
358	4.59827	0	0	0	0
360	4.59999	0	0	0	0
362	4.59702	0	1	1	0
364	4.5989	0	1	1	0
366	4.59859	0	1	1	0
368	4.59671	0	2	2	0
370	4.59796	0	2	2	0
372	4.59796	0	2	2	20094.5
374	4.59937	0	2	2	0
376	4.60046	0	2	2	0
378	4.59999	0	2	2	0
380	4.59968	0	2	2	0
382	4.60187	0	2	2	0
384	4.60155	0	2	2	31821.5
386	4.60093	0	2	2	0
388	4.60234	0	2	2	0
390	4.60093	0	2	2	18765.5
392	4.60109	0	2	2	0
394	4.60202	0	1	1	0
396	4.59968	0	1	1	0
398	4.59218	0	1	1	18278.5
400	4.6014	1	1	2	0
402	4.60343	1	1	2	0
404	4.6014	1	2	3	0
406	4.60421	1	2	3	0
408	4.60249	1	2	3	0
410	4.6014	0	2	2	0
412	4.58984	0	2	2	0
414	4.60062	0	2	2	0
416	4.60218	0	2	2	0
418	4.60327	0	2	2	17546.5
420	4.60155	0	2	2	0
422	4.60296	0	1	1	0
424	4.60405	1	1	2	0
426	4.60515	1	2	3	0
428	4.60327	1	2	3	0
430	4.60187	1	1	2	0
432	4.60312	1	1	2	0
434	4.60531	0	1	1	14062.5
436	4.6039	0	2	2	23495.5
438	4.60062	0	2	2	13292.5
440	4.60296	0	2	2	0
442	4.60327	0	2	2	0
444	4.60562	0	2	2	0
446	4.60515	0	1	1	0
448	4.60609	0	1	1	12997.5
450	4.60171	0	2	2	0
452	4.60359	0	2	2	0
454	4.60437	0	2	2	0
456	4.60624	0	1	1	0
458	4.60484	0	1	1	0
460	4.60327	0	2	2	0
462	4.60374	0	2	2	0
464	4.60577	0	2	2	0
466	4.60687	0	2	2	0
468	4.60718	0	2	2	0
470	4.60577	0	2	2	0
472	4.59593	0	1	1	0
474	4.60577	0	1	1	0
476	4.60531	0	2	2	13873.5
478	4.60812	0	2	2	0
480	4.59796	0	2	2	0
482	4.60531	0	2	2	0
484	4.60671	0	2	2	0
486	4.6078	1	1	2	0
488	4.60952	1	1	2	0
490	4.60843	1	2	3	19013.5
492	4.60437	1	2	3	0
494	4.60671	1	2	3	0
496	4.60577	0	2	2	0
498	4.60765	0	1	1	0
500	4.60812	0	1	1	0
502	4.60734	0	1	1	17404.5
504	4.60812	0	1	1	0
506	4.60624	0	2	2	0
508	4.60905	0	2	2	0
510	4.60484	0	2	2	0
512	4.6003	0	2	2	0
514	4.60531	0	2	2	0
516	4.60905	0	1	1	15143.5
518	4.60843	0	1	1	0
520	4.61093	0	1	1	0
522	4.61062	0	1	1	0
524	4.61093	0	1	1	24476.5
526	4.60968	1	1	2	0
528	4.60984	1	1	2	0
530	4.60905	1	1	2	0
532	4.60968	1	1	2	0
534	4.60734	1	1	2	0
536	4.61077	1	1	2	0
538	4.60968	0	1	1	0
540	4.60921	0	2	2	0
542	4.61015	0	1	1	0
544	4.60937	0	1	1	31923.5
546	4.61015	0	1	1	0
548	4.6114	0	1	1	0
550	4.60952	0	2	2	0
552	4.61062	0	2	2	0
554	4.61124	0	2	2	0
556	4.60984	0	1	1	27789.5
558	4.60921	0	1	1	0
560	4.61046	0	2	2	0
562	4.61218	0	2	2	0
564	4.61171	0	2	2	33858.5
566	4.60999	0	2	2	0
568	4.61031	0	1	1	0
570	4.60796	0	1	1	0
572	4.61218	0	1	1	0
574	4.61109	0	2	2	0
576	4.61156	0	2	2	0
578	4.61031	1	1	2	0
580	4.61077	1	1	2	0
582	4.61234	1	2	3	0
584	4.61218	1	1	2	41047.5
586	4.61312	1	1	2	0
588	4.61062	1	2	3	0
590	4.61249	0	2	2	0
592	4.61437	0	2	2	0
594	4.61374	0	2	2	0
596	4.60905	0	2	2	19725.5
598	4.61249	0	2	2	0
600	4.61171	0	2	2	0
602	4.61109	0	2	2	12760.5
604	4.61187	0	2	2	0
606	4.61421	0	2	2	0
608	4.61171	0	2	2	14422.5
610	4.61234	0	2	2	15603.5
612	4.61359	0	2	2	0
614	4.61405	0	2	2	0
616	4.61468	0	2	2	0
618	4.61187	0	2	2	0
620	4.61359	0	2	2	0
622	4.61405	1	1	2	0
624	4.61484	1	1	2	0
626	4.61077	1	2	3	0
628	4.61468	1	2	3	0
630	4.61421	1	1	2	0
632	4.61327	1	0	1	0
634	4.61421	0	0	0	0
636	4.61437	0	1	1	0
638	4.61452	0	2	2	0
640	4.61343	0	2	2	0
642	4.61359	0	2	2	0
644	4.61296	0	2	2	14153.5
646	4.61202	0	2	2	27919.5
648	4.61202	0	2	2	0
650	4.6128	0	2	2	0
652	4.61062	0	2	2	0
654	4.61327	1	1	2	0
656	4.61437	1	1	2	0
658	4.60999	1	1	2	14053.5
660	4.61437	1	1	2	14719.5
662	4.61484	1	1	2	0
664	4.60499	0	2	2	20177.5
666	4.61343	0	2	2	0
668	4.61405	0	2	2	0
670	4.61452	0	2	2	21241.5
672	4.61374	0	2	2	0
674	4.61327	0	1	1	0
676	4.60765	0	1	1	0
678	4.61515	0	2	2	21892.5
680	4.61484	0	2	2	22227.5
682	4.61405	0	2	2	0
684	4.61312	0	2	2	0
686	4.61218	0	2	2	16399.5
688	4.61405	0	2	2	22029.5
690	4.61359	0	2	2	0
692	4.61405	0	2	2	17235.5
694	4.61374	0	2	2	0
696	4.61405	0	2	2	13149.5
698	4.61515	0	2	2	0
700	4.61437	0	2	2	0
702	4.61437	0	2	2	0
704	4.61374	0	1	1	0
706	4.61531	0	1	1	20358.5
708	4.61546	0	2	2	0
710	4.61437	0	2	2	0
712	4.61343	0	2	2	0
714	4.6139	0	2	2	0
716	4.61531	0	1	1	0
718	4.61577	0	1	1	0
720	4.61702	0	1	1	0
722	4.6089	1	1	2	0
724	4.61577	1	1	2	0
726	4.61655	1	1	2	0
728	4.61437	1	1	2	0
730	4.61624	1	2	3	0
732	4.61234	1	2	3	0
734	4.60812	0	2	2	0
736	4.6164	0	2	2	13196.5
738	4.61624	0	2	2	0
740	4.61609	0	2	2	0
742	4.61546	0	2	2	0
744	4.61546	0	2	2	0
746	4.61452	0	2	2	0
748	4.61687	0	2	2	0
750	4.61687	0	2	2	21443.5
752	4.61671	0	2	2	0
754	4.6139	0	2	2	0
756	4.61359	0	2	2	0
758	4.61234	0	2	2	15790.5
760	4.61531	0	2	2	0
762	4.61624	0	2	2	0
764	4.61687	0	1	1	0
766	4.61655	0	1	1	0
768	4.61468	0	1	1	0
770	4.6164	0	2	2	0
772	4.61796	0	2	2	0
774	4.61609	0	2	2	0
776	4.61327	1	1	2	0
778	4.61343	1	1	2	0
780	4.60734	1	1	2	0
782	4.61359	1	2	3	15708.5
784	4.61343	1	2	3	22387.5
786	4.61405	0	2	2	0
788	4.61484	0	1	1	0
790	4.61718	0	1	1	0
792	4.61609	0	2	2	0
794	4.61734	0	1	1	0
796	4.61687	0	1	1	19577.5
798	4.61405	0	2	2	0
800	4.61468	0	2	2	0
802	4.61421	0	2	2	0
804	4.61655	0	2	2	12848.5
806	4.61702	0	2	2	0
808	4.61671	0	2	2	0
810	4.61515	0	2	2	0
812	4.61171	0	2	2	0
814	4.61515	0	2	2	0
816	4.61562	0	2	2	0
818	4.61499	0	2	2	18941.5
820	4.61655	0	2	2	0
822	4.61577	0	1	1	0
824	4.61765	0	1	1	12984.5
826	4.61749	0	1	1	38065.5
828	4.61359	0	2	2	0
830	4.61452	0	2	2	18941.5
832	4.61577	0	2	2	0
834	4.61687	0	2	2	0
836	4.61452	0	2	2	0
838	4.61765	0	2	2	12954.5
840	4.61749	0	2	2	0
842	4.61655	0	2	2	36811.5
844	4.61015	0	2	2	0
846	4.61609	0	2	2	18107.5
848	4.61702	0	2	2	0
850	4.61421	0	2	2	14365.5
852	4.61405	0	2	2	18036.5
854	4.61531	0	2	2	0
856	4.61734	0	2	2	0
858	4.61296	0	2	2	0
860	4.61562	0	2	2	0
862	4.60968	1	1	2	0
864	4.61562	1	1	2	0
866	4.61843	1	1	2	0
868	4.61702	1	1	2	0
870	4.61343	1	1	2	0
872	4.61655	0	2	2	0
874	4.61624	0	2	2	0
876	4.61734	0	2	2	0
878	4.61671	0	2	2	17709.5
880	4.61687	0	2	2	0
882	4.61655	0	2	2	0
884	4.61655	0	2	2	0
886	4.61796	0	2	2	0
888	4.61702	0	2	2	29793.5
890	4.6114	0	2	2	0
892	4.6139	0	2	2	0
894	4.60968	0	2	2	0
896	4.61609	0	2	2	0
898	4.61655	0	2	2	32552.5
900	4.6128	0	2	2	16806.5
902	4.6164	0	2	2	0
904	4.61702	0	1	1	0
906	4.6164	0	1	1	0
908	4.6178	0	1	1	0
910	4.61484	0	1	1	21789.5
912	4.61687	0	2	2	0
914	4.61718	0	2	2	14535.5
916	4.61687	0	2	2	0
918	4.61859	0	2	2	0
920	4.61874	0	1	1	37624.5
922	4.61312	0	1	1	0
924	4.61765	0	1	1	0
926	4.61655	0	2	2	12802.5
928	4.61843	0	2	2	0
930	4.61827	0	2	2	0
932	4.61609	0	2	2	15678.5
934	4.61702	1	2	3	0
936	4.61702	1	1	2	0
938	4.61718	1	1	2	0
940	4.61921	1	1	2	0
942	4.61749	1	1	2	0
944	4.60827	1	2	3	15202.5
946	4.61718	0	2	2	0
948	4.61812	0	2	2	0
950	4.61874	0	1	1	0
952	4.61906	0	1	1	0
954	4.61827	0	0	0	0
956	4.61843	0	0	0	0
958	4.61624	0	0	0	0
960	4.6178	0	1	1	0
962	4.61937	0	1	1	0
964	4.6189	0	1	1	0
966	4.61156	0	0	0	0
968	4.61827	0	0	0	0
970	4.62015	0	1	1	0
972	4.61843	0	2	2	0
974	4.61749	0	2	2	0
976	4.61952	0	1	1	0
978	4.62015	0	0	0	0
980	4.61859	0	0	0	0
982	4.61718	0	1	1	19773.5
984	4.61906	0	2	2	0
986	4.6189	0	2	2	0
988	4.61687	0	2	2	0
990	4.61671	0	2	2	21066.5
992	4.61843	0	2	2	0
994	4.61812	0	2	2	0
996	4.61671	0	2	2	41005.5
998	4.61531	0	2	2	0
1000	4.61655	0	2	2	22614.5
1002	4.61718	0	2	2	0
1004	4.61609	0	2	2	0
1006	4.61765	0	2	2	18962.5
1008	4.61468	0	2	2	0
1010	4.61671	0	2	2	0
1012	4.60656	0	2	2	35261.5
1014	4.61796	0	2	2	0
1016	4.61593	0	2	2	0
1018	4.61202	0	2	2	0
1020	4.61796	0	2	2	0
1022	4.61593	0	2	2	16080.5
1024	4.61921	0	2	2	0
1026	4.61765	0	2	2	40910.5
1028	4.6164	0	2	2	0
1030	4.61499	0	2	2	0
1032	4.61843	0	1	1	0
1034	4.61702	0	1	1	0
1036	4.61687	0	2	2	0
1038	4.6164	0	2	2	0
1040	4.61624	0	2	2	0
1042	4.61749	0	1	1	0
1044	4.61937	0	1	1	0
1046	4.6178	0	2	2	17538.5
1048	4.61812	0	2	2	0
1050	4.61906	0	1	1	0
1052	4.61874	0	1	1	17098.5
1054	4.61921	0	1	1	0
1056	4.61796	0	1	1	0
1058	4.61405	0	2	2	0
1060	4.61765	0	2	2	29251.5
1062	4.61671	0	2	2	0
1064	4.61734	0	2	2	0
1066	4.61734	0	1	1	13353.5
1068	4.61968	0	0	0	0
1070	4.6178	0	1	1	17399.5
1072	4.61937	0	1	1	13528.5
1074	4.6164	0	2	2	0
1076	4.61015	0	2	2	0
1078	4.61671	0	2	2	0
1080	4.61702	0	2	2	15100.5
1082	4.61702	0	2	2	0
1084	4.61577	0	2	2	30627.5
1086	4.61609	0	2	2	0
1088	4.61827	0	2	2	0
1090	4.61796	0	2	2	0
1092	4.61843	0	2	2	0
1094	4.61812	0	1	1	0
1096	4.61859	0	1	1	0
1098	4.62093	0	0	0	0
1100	4.61749	0	1	1	0
1102	4.61702	0	1	1	0
1104	4.6164	0	2	2	0
1106	4.61734	0	2	2	0
1108	4.61749	0	2	2	0
1110	4.61765	0	2	2	16222.5
1112	4.61359	0	2	2	0
1114	4.61749	0	2	2	0
1116	4.61562	0	2	2	0
1118	4.61906	0	2	2	0
1120	4.61843	0	2	2	13084.5
1122	4.61687	0	2	2	0
1124	4.61405	0	2	2	0
1126	4.61452	0	2	2	15487.5
1128	4.61859	0	2	2	0
1130	4.61859	0	2	2	14539.5
1132	4.61765	0	2	2	15427.5
1134	4.61484	0	2	2	0
1136	4.61577	0	2	2	0
1138	4.61531	0	2	2	16339.5
1140	4.61843	0	2	2	0
1142	4.61765	0	2	2	0
1144	4.61859	0	2	2	0
1146	4.61921	0	2	2	0
1148	4.61874	0	2	2	0
1150	4.6189	1	2	3	0
1152	4.61265	1	2	3	0
1154	4.6178	1	2	3	0
1156	4.61734	1	2	3	0
1158	4.61734	1	1	2	0
1160	4.61765	1	1	2	0
1162	4.61624	0	2	2	0
1164	4.61687	0	2	2	17752.5
1166	4.61624	0	2	2	0
1168	4.61827	0	2	2	0
1170	4.61765	0	2	2	0
1172	4.61906	0	2	2	0
1174	4.61359	0	2	2	0
1176	4.61593	0	2	2	0
1178	4.61718	0	2	2	0
1180	4.61859	0	2	2	28182.5
1182	4.61749	0	2	2	14809.5
1184	4.61687	0	1	1	0
1186	4.61609	0	1	1	0
1188	4.61718	0	1	1	0
1190	4.61702	1	2	3	0
1192	4.6178	1	2	3	0
1194	4.6178	1	2	3	29237.5
1196	4.61749	1	2	3	0
1198	4.61624	1	2	3	16646.5
1200	4.61874	0	2	2	0
1202	4.61421	0	2	2	0
1204	4.61343	0	2	2	0
1206	4.61843	0	1	1	0
1208	4.61749	0	1	1	0
1210	4.61718	0	2	2	20284.5
1212	4.6189	0	2	2	39967.5
1214	4.61749	0	2	2	0
1216	4.61765	0	2	2	0
1218	4.61843	0	2	2	0
1220	4.61546	0	2	2	0
1222	4.6189	0	2	2	0
1224	4.62046	0	2	2	0
1226	4.61812	0	2	2	14522.5
1228	4.61874	0	2	2	0
1230	4.61265	0	2	2	24290.5
1232	4.61859	0	2	2	0
1234	4.61343	0	2	2	13113.5
1236	4.61843	0	2	2	0
1238	4.61859	0	2	2	13530.5
1240	4.61343	0	2	2	0
1242	4.61843	0	2	2	18055.5
1244	4.61671	0	1	1	0
1246	4.61531	1	1	2	0
1248	4.6139	1	2	3	0
1250	4.61702	1	2	3	0
1252	4.61874	1	2	3	0
1254	4.61968	1	2	3	0
1256	4.61968	0	2	2	0
1258	4.61843	0	2	2	0
1260	4.61687	0	1	1	0
1262	4.62124	0	0	0	0
1264	4.61984	0	0	0	0
1266	4.62031	0	0	0	0
1268	4.6189	0	0	0	0
1270	4.61702	0	1	1	0
1272	4.61937	1	1	2	0
1274	4.61874	1	2	3	0
1276	4.61874	1	2	3	18402.5
1278	4.61859	1	2	3	0
1280	4.61952	1	2	3	12872.5
1282	4.6189	0	2	2	0
1284	4.61843	0	1	1	0
1286	4.61827	0	0	0	0
1288	4.61968	0	0	0	0
1290	4.61343	0	1	1	0
1292	4.61765	0	2	2	15390.5
1294	4.61812	0	2	2	0
1296	4.61749	0	2	2	15192.5
1298	4.61921	0	2	2	15955.5
1300	4.61843	0	2	2	0
1302	4.61796	0	2	2	0
1304	4.6178	0	2	2	0
1306	4.61765	0	2	2	17032.5
1308	4.61749	0	2	2	18743.5
1310	4.61843	0	2	2	0
1312	4.61796	0	2	2	0
1314	4.61843	0	2	2	13071.5
1316	4.61874	0	1	1	0
1318	4.61984	0	0	0	0
1320	4.61796	0	1	1	0
1322	4.61859	1	2	3	0
1324	4.61718	1	2	3	0
1326	4.61531	1	2	3	16782.5
1328	4.61906	1	1	2	16551.5
1330	4.61452	1	1	2	0
1332	4.61687	1	2	3	14396.5
1334	4.61546	0	2	2	0
1336	4.61702	0	2	2	0
1338	4.61859	0	2	2	0
1340	4.61671	0	2	2	14793.5
1342	4.61296	0	2	2	14579.5
1344	4.61874	0	2	2	21659.5
1346	4.61999	0	2	2	29189.5
1348	4.61468	0	2	2	0
1350	4.61906	0	2	2	0
1352	4.6178	0	2	2	0
1354	4.61593	0	2	2	0
1356	4.61593	0	2	2	0
1358	4.61827	0	2	2	0
1360	4.61968	0	2	2	12725.5
1362	4.61874	0	2	2	15472.5
1364	4.61859	0	2	2	22721.5
1366	4.61827	0	2	2	0
1368	4.6189	0	2	2	19539.5
1370	4.61796	0	2	2	0
1372	4.61234	0	2	2	0
1374	4.61843	0	2	2	0
1376	4.61421	0	2	2	0
1378	4.61921	0	2	2	18420.5
1380	4.61796	0	2	2	18581.5
1382	4.61015	0	2	2	0
1384	4.61546	0	2	2	32568.5
1386	4.61796	0	2	2	0
1388	4.61874	0	2	2	0
1390	4.61906	0	2	2	0
1392	4.61859	0	2	2	17055.5
1394	4.61796	0	2	2	0
1396	4.61655	0	2	2	15945.5
1398	4.61734	0	2	2	14020.5
1400	4.61577	0	2	2	0
1402	4.61718	0	2	2	0
1404	4.61765	0	2	2	0
1406	4.61718	0	2	2	26741.5
1408	4.61827	0	2	2	0
1410	4.61874	1	1	2	0
1412	4.62046	1	0	1	0
1414	4.61452	1	0	1	0
1416	4.61937	1	0	1	0
1418	4.61218	0	0	0	0
1420	4.62046	0	0	0	0
1422	4.61906	0	0	0	0
1424	4.61562	0	1	1	0
1426	4.61499	0	2	2	0
1428	4.61734	0	2	2	0
1430	4.6164	0	2	2	0
1432	4.61812	0	2	2	0
1434	4.61843	0	1	1	0
1436	4.6189	0	1	1	23525.5
1438	4.6189	0	1	1	0
1440	4.61734	0	2	2	31852.5
1442	4.61843	0	2	2	0
1444	4.61812	0	2	2	0
1446	4.61765	0	2	2	0
1448	4.61859	0	2	2	0
1450	4.61265	0	1	1	16770.5
1452	4.61874	0	1	1	0
1454	4.61937	0	1	1	0
1456	4.61702	0	2	2	0
1458	4.61827	0	2	2	14368.5
1460	4.61874	0	2	2	0
1462	4.61702	0	2	2	22372.5
1464	4.61812	0	2	2	0
1466	4.6189	0	2	2	0
1468	4.61968	0	2	2	23520.5
1470	4.61843	0	2	2	0
1472	4.6189	0	1	1	25711.5
1474	4.62031	0	1	1	0
1476	4.61906	0	1	1	0
1478	4.61937	0	2	2	15031.5
1480	4.61687	0	2	2	23374.5
1482	4.61796	0	2	2	0
1484	4.61921	0	2	2	20190.5
1486	4.61843	0	2	2	0
1488	4.61015	0	2	2	24056.5
1490	4.61827	0	2	2	0
1492	4.61937	0	2	2	0
1494	4.61968	1	2	3	34239.5
1496	4.61906	1	2	3	0
1498	4.61937	1	1	2	0
1500	4.61921	1	1	2	0
1502	4.61952	1	1	2	0
1504	4.61843	1	1	2	0
1506	4.62109	0	1	1	0
1508	4.62031	0	2	2	15595.5
1510	4.61937	0	2	2	0
1512	4.61874	0	2	2	0
1514	4.61562	0	2	2	14575.5
1516	4.61827	0	2	2	12885.5
1518	4.61749	0	2	2	16023.5
1520	4.61765	0	2	2	15036.5
1522	4.61843	0	2	2	0
1524	4.61515	0	2	2	0
1526	4.61921	0	2	2	0
1528	4.62093	0	1	1	0
1530	4.6139	0	1	1	15642.5
1532	4.61921	0	2	2	0
1534	4.61749	0	2	2	20867.5
1536	4.61749	0	2	2	0
1538	4.6189	0	2	2	0
1540	4.61577	0	2	2	17901.5
1542	4.6189	0	2	2	0
1544	4.61655	0	2	2	0
1546	4.6178	0	2	2	0
1548	4.61812	1	1	2	0
1550	4.61812	1	1	2	0
1552	4.61874	1	1	2	0
1554	4.61968	1	1	2	0
1556	4.61749	1	2	3	0
1558	4.61968	0	2	2	22615.5
1560	4.61577	0	2	2	0
1562	4.61859	0	2	2	33404.5
1564	4.61906	0	2	2	0
1566	4.61531	0	2	2	0
1568	4.61984	0	2	2	0
1570	4.61874	0	2	2	0
1572	4.61687	0	2	2	14085.5
1574	4.61859	0	2	2	0
1576	4.6178	0	2	2	13594.5
1578	4.61984	0	2	2	0
1580	4.6189	0	2	2	20431.5
1582	4.61874	0	2	2	0
1584	4.61734	0	2	2	13148.5
1586	4.61937	0	2	2	0
1588	4.62046	0	2	2	0
1590	4.61749	0	2	2	14688.5
1592	4.6189	0	2	2	0
1594	4.61671	0	2	2	29046.5
1596	4.61749	0	2	2	14086.5
1598	4.61906	0	2	2	33985.5
1600	4.61937	0	2	2	13483.5
1602	4.6164	0	2	2	0
1604	4.61859	0	2	2	0
1606	4.61749	0	2	2	0
1608	4.61812	0	2	2	0
1610	4.61937	0	2	2	0
1612	4.61921	0	2	2	0
1614	4.61827	0	2	2	0
1616	4.61921	0	2	2	0
1618	4.61859	0	2	2	0
1620	4.61671	0	2	2	0
1622	4.60984	0	1	1	0
1624	4.61749	0	1	1	0
1626	4.61327	0	2	2	0
1628	4.61921	0	2	2	0
1630	4.61906	0	2	2	0
1632	4.61718	0	2	2	0
1634	4.6164	0	2	2	24015.5
1636	4.61796	0	2	2	0
1638	4.6189	0	2	2	15087.5
1640	4.61874	0	2	2	0
1642	4.61952	0	2	2	0
1644	4.61765	0	2	2	0
1646	4.61718	0	2	2	13065.5
1648	4.61687	0	2	2	0
1650	4.61952	0	2	2	33939.5
1652	4.61765	0	2	2	14718.5
1654	4.61734	0	2	2	20010.5
1656	4.61687	0	2	2	0
1658	4.61671	0	2	2	13816.5
1660	4.61827	0	2	2	0
1662	4.61952	0	2	2	14322.5
1664	4.60546	0	2	2	0
1666	4.61843	0	2	2	0
1668	4.61859	0	2	2	0
1670	4.62171	0	2	2	0
1672	4.6214	0	2	2	20682.5
1674	4.60812	0	2	2	14027.5
1676	4.62031	0	2	2	13302.5
1678	4.61968	0	2	2	17842.5
1680	4.61921	0	2	2	0
1682	4.61906	1	1	2	0
1684	4.62046	1	1	2	0
1686	4.6214	1	0	1	31540.5
1688	4.61968	1	0	1	0
1690	4.61859	1	0	1	0
1692	4.62093	0	0	0	0
1694	4.61687	0	0	0	0
1696	4.62109	0	1	1	0
1698	4.61968	0	1	1	0
1700	4.61968	0	1	1	0
1702	4.62031	0	1	1	0
1704	4.6189	0	1	1	0
1706	4.6089	0	1	1	0
1708	4.61671	0	0	0	0
1710	4.6178	0	0	0	0
1712	4.61827	0	1	1	0
1714	4.61827	0	1	1	0
1716	4.61343	0	0	0	0
1718	4.62124	0	0	0	0
1720	4.61859	0	0	0	0
1722	4.61796	0	2	2	0
1724	4.61796	0	2	2	0
1726	4.61859	0	2	2	0
1728	4.62062	0	2	2	0
1730	4.61843	0	1	1	0
1732	4.6178	0	1	1	0
1734	4.61327	0	1	1	0
1736	4.61968	0	2	2	0
1738	4.61859	0	2	2	0
1740	4.61796	0	2	2	0
1742	4.61843	0	2	2	20871.5
1744	4.61921	0	2	2	0
1746	4.61984	0	1	1	0
1748	4.61999	0	1	1	0
1750	4.61765	0	1	1	0
1752	4.61952	0	2	2	0
1754	4.61749	0	2	2	0
1756	4.6178	0	2	2	20233.5
1758	4.62062	0	2	2	15859.5
1760	4.61343	0	2	2	16631.5
1762	4.61796	0	2	2	0
1764	4.61843	0	2	2	13497.5
1766	4.62109	0	2	2	0
1768	4.61827	0	2	2	23754.5
1770	4.61484	0	2	2	14413.5
1772	4.62046	0	1	1	0
1774	4.61749	0	1	1	18736.5
1776	4.61921	0	1	1	0
1778	4.61984	0	2	2	17091.5
1780	4.62124	0	2	2	0
1782	4.61843	0	2	2	20140.5
1784	4.61718	0	2	2	0
1786	4.61484	0	1	1	27590.5
1788	4.62015	0	1	1	0
1790	4.62077	0	1	1	0
1792	4.62077	0	2	2	0
1794	4.62015	0	2	2	30070.5
1796	4.61874	0	2	2	0
1798	4.62015	0	2	2	16110.5
1800	4.62077	0	2	2	0
1802	4.61874	0	2	2	23141.5
1804	4.6189	0	2	2	0
1806	4.61968	0	2	2	0
1808	4.62077	0	2	2	13054.5
1810	4.61999	0	1	1	0
1812	4.61843	0	1	1	0
1814	4.62187	0	1	1	14409.5
1816	4.61655	0	2	2	0
1818	4.61624	0	2	2	0
1820	4.61952	0	2	2	0
1822	4.61906	0	2	2	17342.5
1824	4.61765	0	2	2	0
1826	4.61812	0	2	2	0
1828	4.61999	0	1	1	0
1830	4.62015	0	1	1	13663.5
1832	4.61796	0	1	1	19681.5
1834	4.61874	0	2	2	19236.5
1836	4.61937	0	2	2	16903.5
1838	4.6178	0	2	2	27037.5
1840	4.61921	0	2	2	0
1842	4.6214	0	2	2	0
1844	4.60671	0	2	2	0
1846	4.61796	1	2	3	0
1848	4.61796	1	2	3	0
1850	4.61859	1	1	2	0
1852	4.62124	1	1	2	0
1854	4.6189	1	2	3	0
1856	4.61687	0	2	2	0
1858	4.60749	0	2	2	0
1860	4.61952	0	2	2	0
1862	4.61968	0	2	2	0
1864	4.61531	0	1	1	0
1866	4.6178	0	1	1	0
1868	4.61468	0	2	2	0
1870	4.62077	0	2	2	0
1872	4.6189	0	2	2	31750.5
1874	4.62031	0	2	2	0
1876	4.61999	0	2	2	0
1878	4.61546	0	2	2	17880.5
1880	4.61749	0	2	2	18187.5
1882	4.61859	0	2	2	13415.5
1884	4.62062	0	2	2	0
1886	4.61999	0	2	2	0
1888	4.61968	0	2	2	0
1890	4.61937	0	2	2	0
1892	4.6189	0	2	2	14810.5
1894	4.62031	0	2	2	17772.5
1896	4.61874	0	2	2	22017.5
1898	4.61999	0	2	2	0
1900	4.61937	0	2	2	36713.5
1902	4.61968	0	2	2	0
1904	4.62062	0	2	2	0
1906	4.6178	0	2	2	13263.5
1908	4.61921	0	2	2	0
1910	4.6164	1	2	3	22408.5
1912	4.62031	1	2	3	0
1914	4.62155	1	1	2	0
1916	4.62015	1	1	2	14058.5
1918	4.61702	1	2	3	0
1920	4.61874	1	2	3	0
1922	4.6178	0	2	2	0
1924	4.61984	0	2	2	0
1926	4.6178	0	2	2	0
1928	4.61968	0	2	2	0
1930	4.61906	0	2	2	0
1932	4.61999	0	2	2	13006.5
1934	4.61937	0	2	2	0
1936	4.61874	0	2	2	0
1938	4.61937	0	2	2	15360.5
1940	4.6189	0	2	2	0
1942	4.61921	0	2	2	17083.5
1944	4.61968	0	2	2	0
1946	4.61874	0	2	2	15449.5
1948	4.61999	0	2	2	0
1950	4.61562	0	2	2	0
1952	4.61405	0	2	2	0
1954	4.62031	0	2	2	0
1956	4.61937	0	2	2	0
1958	4.61827	0	2	2	0
1960	4.61937	0	2	2	0
1962	4.61984	0	2	2	0
1964	4.62187	0	1	1	14708.5
1966	4.61374	0	0	0	0
1968	4.62031	0	0	0	0
1970	4.62046	0	1	1	0
1972	4.61921	0	2	2	0
1974	4.61984	0	2	2	20973.5
1976	4.61999	0	2	2	0
1978	4.60296	0	2	2	0
1980	4.61827	0	1	1	0
1982	4.61843	0	1	1	0
1984	4.61921	0	2	2	0
1986	4.62062	0	2	2	0
1988	4.61718	0	2	2	0
1990	4.61718	0	2	2	0
1992	4.61906	0	2	2	12961.5
1994	4.62093	1	2	3	0
1996	4.61984	1	1	2	0
1998	4.62109	1	1	2	0
2000	4.62109	1	1	2	24426.5
2002	4.61952	0	2	2	15507.5
2004	4.61859	0	2	2	15113.5
2006	4.62093	0	2	2	0
2008	4.62015	0	2	2	0
2010	4.61702	0	2	2	0
2012	4.6128	0	2	2	0
2014	4.61702	0	2	2	0
2016	4.61937	0	2	2	0
2018	4.61874	0	2	2	13465.5
2020	4.61515	0	2	2	0
2022	4.62077	0	1	1	0
2024	4.61671	0	1	1	0
2026	4.61952	1	2	3	21190.5
2028	4.61874	1	2	3	0
2030	4.61921	1	1	2	0
2032	4.61655	1	0	1	0
2034	4.61687	1	0	1	0
2036	4.61984	1	1	2	0
2038	4.61655	0	1	1	0
2040	4.6189	0	1	1	0
2042	4.61999	0	0	0	0
2044	4.62062	0	1	1	0
2046	4.62109	0	1	1	0
2048	4.62171	0	2	2	0
2050	4.61702	0	2	2	0
2052	4.61952	0	2	2	13394.5
2054	4.61546	0	2	2	0
2056	4.61921	0	1	1	0
2058	4.62109	1	1	2	0
2060	4.62171	1	1	2	0
2062	4.61937	1	2	3	0
2064	4.61906	1	2	3	0
2066	4.61937	1	2	3	0
2068	4.61952	1	1	2	0
2070	4.61812	0	0	0	0
2072	4.62062	0	0	0	0
2074	4.61718	0	0	0	0
2076	4.62062	0	0	0	0
2078	4.62046	0	0	0	0
2080	4.62234	0	0	0	0
2082	4.62249	0	0	0	0
2084	4.62093	0	0	0	0
2086	4.62062	1	0	1	0
2088	4.62234	1	0	1	0
2090	4.62155	1	0	1	0
2092	4.61937	1	0	1	0
2094	4.62109	1	0	1	0
2096	4.62155	0	0	0	0
2098	4.6178	0	0	0	0
2100	4.62031	0	0	0	0
2102	4.61249	0	0	0	0
2104	4.61999	0	0	0	0
2106	4.62187	0	0	0	0
2108	4.6214	1	0	1	0
2110	4.61702	1	1	2	0
2112	4.61968	1	1	2	0
2114	4.6178	1	0	1	0
2116	4.62093	1	0	1	0
2118	4.61999	0	1	1	0
2120	4.62124	0	1	1	0
2122	4.61952	0	1	1	0
2124	4.62077	0	1	1	0
2126	4.61827	0	1	1	0
2128	4.62031	0	1	1	0
2130	4.62046	0	0	0	0
2132	4.61921	0	0	0	0
2134	4.61968	1	0	1	0
2136	4.61765	1	0	1	0
2138	4.62093	1	0	1	0
2140	4.61624	1	0	1	0
2142	4.61937	1	0	1	0
2144	4.61984	1	0	1	0
2146	4.62046	0	0	0	0
2148	4.61952	0	0	0	0
2150	4.62031	0	0	0	0
2152	4.62031	0	0	0	0
2154	4.61437	0	0	0	0
2156	4.61796	0	0	0	0
2158	4.61484	0	0	0	0
2160	4.61859	0	0	0	0
2162	4.61687	0	0	0	0
2164	4.60593	0	0	0	0
2166	4.61968	0	0	0	0
2168	4.62124	0	0	0	0
2170	4.61796	0	0	0	0
2172	4.61906	0	0	0	0
2174	4.61906	0	0	0	0
2176	4.61718	0	0	0	0
2178	4.62046	0	0	0	0
2180	4.62093	0	0	0	0
2182	4.62015	1	0	1	0
2184	4.61343	1	0	1	0
2186	4.61577	1	0	1	0
2188	4.61515	1	0	1	0
2190	4.6214	1	0	1	0
2192	4.62062	1	0	1	0
2194	4.62077	0	0	0	0
2196	4.61874	0	0	0	0
2198	4.61984	0	0	0	0
2200	4.61812	0	0	0	0
2202	4.61999	0	0	0	0
2204	4.62109	0	0	0	0
2206	4.61749	0	0	0	0
2208	4.61812	0	0	0	0
2210	4.60796	1	0	1	0
2212	4.61984	1	0	1	0
2214	4.61921	1	0	1	0
2216	4.61999	1	0	1	0
2218	4.62077	1	0	1	0
2220	4.62109	1	0	1	0
2222	4.62093	0	0	0	0
2224	4.61515	0	0	0	0
2226	4.61921	0	0	0	0
2228	4.62124	0	0	0	0
2230	4.62312	0	0	0	0
2232	4.62031	0	0	0	0
2234	4.61906	0	0	0	0
2236	4.61968	0	0	0	0
2238	4.62155	0	0	0	0
2240	4.62093	0	0	0	0
2242	4.62155	0	0	0	0
2244	4.62171	0	0	0	0
2246	4.61968	0	0	0	0
2248	4.62031	0	0	0	0
2250	4.62077	0	0	0	0
2252	4.62187	0	0	0	0
2254	4.61702	0	0	0	0
2256	4.62046	0	0	0	0
2258	4.62155	0	0	0	0
2260	4.61874	0	0	0	0
2262	4.61312	0	0	0	0
2264	4.61937	0	0	0	0
2266	4.61968	0	0	0	0
2268	4.62171	0	0	0	0
2270	4.62031	0	0	0	0
2272	4.62031	0	0	0	0
2274	4.61906	0	0	0	0
2276	4.62031	0	0	0	0
2278	4.61999	0	0	0	0
2280	4.61921	0	0	0	0
2282	4.6214	0	0	0	0
2284	4.62249	0	0	0	0
2286	4.62093	0	0	0	0
2288	4.61874	0	0	0	0
2290	4.62124	0	0	0	0
2292	4.61124	0	0	0	0
2294	4.62124	0	0	0	0
2296	4.61921	0	0	0	0
2298	4.62077	0	0	0	0
2300	4.62093	0	0	0	0
2302	4.6214	0	0	0	0
2304	4.61812	0	0	0	0
2306	4.61593	0	0	0	0
2308	4.62093	0	0	0	0
2310	4.62202	0	0	0	0
2312	4.62015	0	0	0	0
2314	4.62171	0	0	0	0
2316	4.61734	0	0	0	0
2318	4.61984	0	0	0	0
2320	4.62155	0	0	0	0
2322	4.62124	0	0	0	0
2324	4.62015	0	0	0	0
2326	4.61405	0	0	0	0
2328	4.61906	0	0	0	0
2330	4.62124	0	0	0	0
2332	4.62062	0	0	0	0
2334	4.62202	0	0	0	0
2336	4.61968	0	0	0	0
2338	4.61952	0	0	0	0
2340	4.61562	0	0	0	0
2342	4.61327	0	0	0	0
2344	4.62171	0	0	0	0
2346	4.6214	0	0	0	0
2348	4.61999	0	0	0	0
2350	4.61984	0	0	0	0
2352	4.62093	0	0	0	0
2354	4.62249	0	0	0	0
2356	4.62093	0	0	0	0
2358	4.6214	0	0	0	0
2360	4.6228	0	0	0	0
2362	4.61577	0	0	0	0
2364	4.61796	0	0	0	0
2366	4.62124	0	0	0	0
2368	4.62062	0	0	0	0
2370	4.62296	0	0	0	0
2372	4.61999	0	0	0	0
2374	4.62077	0	0	0	0
2376	4.61984	0	0	0	0
2378	4.62171	0	0	0	0
2380	4.61906	0	0	0	0
2382	4.62124	0	0	0	0
2384	4.62031	0	0	0	0
2386	4.61874	0	0	0	0
2388	4.62093	0	0	0	0
2390	4.61921	0	0	0	0
2392	4.62077	0	0	0	0
2394	4.62093	0	0	0	0
2396	4.62202	0	0	0	0
2398	4.62155	0	0	0	0
2400	4.62031	0	0	0	0
2402	4.62187	0	0	0	0
2404	4.61171	0	0	0	0
2406	4.62015	0	0	0	0
2408	4.62155	0	0	0	0
2410	4.62046	0	0	0	0
2412	4.61952	0	0	0	0
2414	4.62031	0	0	0	0
2416	4.61312	0	0	0	0
2418	4.62124	0	0	0	0
2420	4.62077	0	0	0	0
2422	4.62468	0	0	0	0
2424	4.6164	0	0	0	0
2426	4.61796	0	0	0	0
2428	4.61859	0	0	0	0
2430	4.61687	0	0	0	0
2432	4.6189	0	0	0	0
2434	4.61906	0	0	0	0
2436	4.62109	0	0	0	0
2438	4.62077	0	0	0	0
2440	4.61968	0	0	0	0
2442	4.61843	0	0	0	0
2444	4.62015	0	0	0	0
2446	4.62031	0	0	0	0
2448	4.61937	0	0	0	0
2450	4.62109	0	0	0	0
2452	4.61921	0	0	0	0
2454	4.61515	0	0	0	0
2456	4.61999	0	0	0	0
2458	4.61906	0	0	0	0
2460	4.6214	0	0	0	0
2462	4.61374	0	0	0	0
2464	4.61906	0	0	0	0
2466	4.62218	0	0	0	0
2468	4.62155	0	0	0	0
2470	4.62031	0	0	0	0
2472	4.62093	0	0	0	0
2474	4.61968	0	0	0	0
2476	4.61937	0	0	0	0
2478	4.60874	0	0	0	0
2480	4.61468	0	0	0	0
2482	4.62093	0	0	0	0
2484	4.62155	0	0	0	0
2486	4.62109	0	0	0	0
2488	4.61906	0	0	0	0
2490	4.61937	0	0	0	0
2492	4.61765	0	0	0	0
2494	4.61937	0	0	0	0
2496	4.62218	0	0	0	0
2498	4.62015	0	0	0	0
2500	4.61859	0	0	0	0
2502	4.61156	0	0	0	0
2504	4.61968	0	0	0	0
2506	4.61765	0	0	0	0
2508	4.62187	0	0	0	0
2510	4.62171	0	0	0	0
2512	4.62077	0	0	0	0
2514	4.62077	0	0	0	0
2516	4.61968	0	0	0	0
2518	4.62031	0	0	0	0
2520	4.62187	0	0	0	0
2522	4.62187	0	0	0	0
2524	4.61609	0	0	0	0
2526	4.61921	0	0	0	0
2528	4.62202	0	0	0	0
2530	4.62249	0	0	0	0
2532	4.62031	0	0	0	0
2534	4.62093	0	0	0	0
2536	4.62124	0	0	0	0
2538	4.61624	0	0	0	0
2540	4.61718	0	0	0	0
2542	4.61734	0	0	0	0
2544	4.61984	0	0	0	0
2546	4.61999	0	0	0	0
2548	4.61906	0	0	0	0
2550	4.61952	0	0	0	0
2552	4.61827	0	0	0	0
2554	4.62093	0	0	0	0
2556	4.61968	0	0	0	0
2558	4.61827	0	0	0	0
2560	4.62109	0	0	0	0
2562	4.61952	0	0	0	0
2564	4.6214	0	0	0	0
2566	4.61952	0	0	0	0
2568	4.6189	0	0	0	0
2570	4.61749	0	0	0	0
2572	4.6214	0	0	0	0
2574	4.61999	0	0	0	0
2576	4.61874	0	0	0	0
2578	4.62093	0	0	0	0
2580	4.61499	0	0	0	0
2582	4.61859	0	0	0	0
2584	4.62124	0	0	0	0
2586	4.61999	0	0	0	0
2588	4.61327	0	0	0	0
2590	4.61921	0	0	0	0
2592	4.61999	0	0	0	0
2594	4.61968	0	0	0	0
2596	4.62109	0	0	0	0
2598	4.61968	0	0	0	0
2600	4.62093	0	0	0	0
2602	4.62249	0	0	0	0
2604	4.62062	0	0	0	0
2606	4.62015	0	0	0	0
2608	4.62155	0	0	0	0
2610	4.62171	0	0	0	0
2612	4.61984	0	0	0	0
2614	4.6214	0	0	0	0
2616	4.61999	0	0	0	0
2618	4.61999	0	0	0	0
2620	4.62015	0	0	0	0
2622	4.62155	0	0	0	0
2624	4.62343	0	0	0	0
2626	4.62062	0	0	0	0
2628	4.62093	0	0	0	0
2630	4.62124	0	0	0	0
2632	4.62015	0	0	0	0
2634	4.61984	0	0	0	0
2636	4.62218	0	0	0	0
2638	4.61937	0	0	0	0
2640	4.61671	0	0	0	0
2642	4.62031	0	0	0	0
2644	4.61968	0	0	0	0
2646	4.61921	0	0	0	0
2648	4.62093	0	0	0	0
2650	4.62124	0	0	0	0
2652	4.62155	0	0	0	0
2654	4.61859	0	0	0	0
2656	4.62077	0	0	0	0
2658	4.61984	0	0	0	0
2660	4.62062	0	0	0	0
2662	4.6214	0	0	0	0
2664	4.61968	0	0	0	0
2666	4.62234	0	0	0	0
2668	4.62046	0	0	0	0
2670	4.62234	0	0	0	0
2672	4.62171	0	0	0	0
2674	4.6214	0	0	0	0
2676	4.62265	0	0	0	0
2678	4.62062	0	0	0	0
2680	4.62046	0	0	0	0
2682	4.61968	0	0	0	0
2684	4.62343	0	0	0	0
2686	4.61984	0	0	0	0
2688	4.62343	0	0	0	0
2690	4.62077	0	0	0	0
2692	4.62343	0	0	0	0
2694	4.62218	0	0	0	0
2696	4.62093	0	0	0	0
2698	4.6228	0	0	0	0
2700	4.62124	0	0	0	0
2702	4.61984	0	0	0	0
2704	4.62093	0	0	0	0
2706	4.62109	0	0	0	0
2708	4.61937	0	0	0	0
2710	4.61984	0	0	0	0
2712	4.61109	0	0	0	0
2714	4.62218	0	0	0	0
2716	4.61796	0	0	0	0
2718	4.61984	0	0	0	0
2720	4.61952	0	0	0	0
2722	4.62046	0	0	0	0
2724	4.61859	0	0	0	0
2726	4.62015	0	0	0	0
2728	4.61577	0	0	0	0
2730	4.62015	0	0	0	0
2732	4.61999	0	0	0	0
2734	4.61624	0	0	0	0
2736	4.61999	0	0	0	0
2738	4.62031	0	0	0	0
2740	4.62343	0	0	0	0
2742	4.6089	0	0	0	0
2744	4.62031	0	0	0	0
2746	4.61531	0	0	0	0
2748	4.61952	0	0	0	0
2750	4.62062	0	0	0	0
2752	4.62218	0	0	0	0
2754	4.61906	0	0	0	0
2756	4.61702	0	0	0	0
2758	4.62077	0	0	0	0
2760	4.61812	0	0	0	0
2762	4.61734	0	0	0	0
2764	4.62046	0	0	0	0
2766	4.62171	0	0	0	0
2768	4.61234	0	0	0	0
2770	4.61952	0	0	0	0
2772	4.62124	0	0	0	0
2774	4.62015	0	0	0	0
2776	4.6228	0	0	0	0
2778	4.6214	0	0	0	0
2780	4.61702	0	0	0	0
2782	4.61827	0	0	0	0
2784	4.62249	0	0	0	0
2786	4.62077	0	0	0	0
2788	4.62218	0	0	0	0
2790	4.62187	0	0	0	0
2792	4.61796	0	0	0	0
2794	4.61296	0	0	0	0
2796	4.62015	0	0	0	0
2798	4.61624	0	0	0	0
2800	4.62124	0	0	0	0
2802	4.62124	0	0	0	0
2804	4.62202	0	0	0	0
2806	4.6228	0	0	0	0
2808	4.62031	0	0	0	0
2810	4.62109	0	0	0	0
2812	4.6178	0	0	0	0
2814	4.62077	0	0	0	0
2816	4.62062	0	0	0	0
2818	4.61859	0	0	0	0
2820	4.61874	0	0	0	0
2822	4.61968	0	0	0	0
2824	4.61593	0	0	0	0
2826	4.61546	0	0	0	0
2828	4.6214	0	0	0	0
2830	4.62202	0	0	0	0
2832	4.6178	0	0	0	0
2834	4.62109	0	0	0	0
2836	4.61234	0	0	0	0
2838	4.61999	0	0	0	0
2840	4.62093	0	0	0	0
2842	4.62218	0	0	0	0
2844	4.62046	0	0	0	0
2846	4.6189	0	0	0	0
2848	4.6178	0	0	0	0
2850	4.6178	0	0	0	0
2852	4.62093	0	0	0	0
2854	4.62077	0	0	0	0
2856	4.61952	0	0	0	0
2858	4.62124	0	0	0	0
2860	4.61984	0	0	0	0
2862	4.61952	0	0	0	0
2864	4.62062	0	0	0	0
2866	4.62031	0	0	0	0
2868	4.6189	0	0	0	0
2870	4.61874	0	0	0	0
2872	4.61968	0	0	0	0
2874	4.61937	0	0	0	0
2876	4.61968	0	0	0	0
2878	4.62046	0	0	0	0
2880	4.62046	0	0	0	0
2882	4.62312	0	0	0	0
2884	4.62062	0	0	0	0
2886	4.62171	0	0	0	0
2888	4.61921	0	0	0	0
2890	4.62077	0	0	0	0
2892	4.62093	0	0	0	0
2894	4.62031	0	0	0	0
2896	4.6214	0	0	0	0
2898	4.61968	0	0	0	0
2900	4.62234	0	0	0	0
2902	4.62015	0	0	0	0
2904	4.61109	0	0	0	0
2906	4.62031	0	0	0	0
2908	4.62077	0	0	0	0
2910	4.62062	0	0	0	0
2912	4.61921	0	0	0	0
2914	4.62062	0	0	0	0
2916	4.62187	0	0	0	0
2918	4.62171	0	0	0	0
2920	4.61234	0	0	0	0
2922	4.61796	0	0	0	0
2924	4.62187	0	0	0	0
2926	4.61999	0	0	0	0
2928	4.61984	0	0	0	0
2930	4.62124	0	0	0	0
2932	4.6178	0	0	0	0
2934	4.62062	0	0	0	0
2936	4.62124	0	0	0	0
2938	4.61999	0	0	0	0
2940	4.62109	0	0	0	0
2942	4.62015	0	0	0	0
2944	4.62124	0	0	0	0
2946	4.62031	0	0	0	0
2948	4.61437	0	0	0	0
2950	4.61468	0	0	0	0
2952	4.62015	0	0	0	0
2954	4.61062	0	0	0	0
2956	4.62109	0	0	0	0
2958	4.62218	0	0	0	0
2960	4.61765	0	0	0	0
2962	4.6189	0	0	0	0
2964	4.62124	0	0	0	0
2966	4.62234	0	0	0	0
2968	4.6214	0	0	0	0
2970	4.62265	0	0	0	0
2972	4.62171	0	0	0	0
2974	4.62093	0	0	0	0
2976	4.62249	0	0	0	0
2978	4.61874	0	0	0	0
2980	4.62015	0	0	0	0
2982	4.62218	0	0	0	0
2984	4.61437	0	0	0	0
2986	4.62171	0	0	0	0
2988	4.61984	0	0	0	0
2990	4.62062	0	0	0	0
2992	4.61984	0	0	0	0
2994	4.62249	0	0	0	0
2996	4.62062	0	0	0	0
2998	4.62031	0	0	0	0
3000	4.62093	0	0	0	0
3002	4.61468	0	0	0	0
3004	4.61624	0	0	0	0
3006	4.61999	0	0	0	0
3008	4.62046	0	0	0	0
3010	4.62187	0	0	0	0
3012	4.62077	0	0	0	0
3014	4.62124	0	0	0	0
3016	4.61609	0	0	0	0
3018	4.62187	0	0	0	0
3020	4.62109	0	0	0	0
3022	4.61843	0	0	0	0
3024	4.62218	0	0	0	0
3026	4.61531	0	0	0	0
3028	4.6164	0	0	0	0
3030	4.61812	0	0	0	0
3032	4.62124	0	0	0	0
3034	4.61749	0	0	0	0
3036	4.61749	0	0	0	0
3038	4.6214	0	0	0	0
3040	4.61843	0	0	0	0
3042	4.61999	0	0	0	0
3044	4.61999	0	0	0	0
3046	4.62109	0	0	0	0
3048	4.61999	0	0	0	0
3050	4.61577	0	0	0	0
3052	4.61968	0	0	0	0
3054	4.61812	0	0	0	0
3056	4.61749	0	0	0	0
3058	4.62046	0	0	0	0
3060	4.62031	0	0	0	0
3062	4.61718	0	0	0	0
3064	4.62062	0	0	0	0
3066	4.61937	0	0	0	0
3068	4.62218	0	0	0	0
3070	4.62155	0	0	0	0
3072	4.62015	0	0	0	0
3074	4.61109	0	0	0	0
3076	4.61859	0	0	0	0
3078	4.61874	0	0	0	0
3080	4.61421	0	0	0	0
3082	4.61202	0	0	0	0
3084	4.61984	0	0	0	0
3086	4.62109	0	0	0	0
3088	4.61937	0	0	0	0
3090	4.61171	0	0	0	0
3092	4.61655	0	0	0	0
3094	4.61796	0	0	0	0
3096	4.62155	0	0	0	0
3098	4.6214	0	0	0	0
3100	4.61749	0	0	0	0
3102	4.6189	0	0	0	0
3104	4.61718	0	0	0	0
3106	4.61968	0	0	0	0
3108	4.61906	0	0	0	0
3110	4.62265	0	0	0	0
3112	4.62093	0	0	0	0
3114	4.62093	0	0	0	0
3116	4.6178	0	0	0	0
3118	4.61906	0	0	0	0
3120	4.61999	0	0	0	0
3122	4.62062	0	0	0	0
3124	4.62015	0	0	0	0
3126	4.62218	0	0	0	0
3128	4.62015	0	0	0	0
3130	4.62109	0	0	0	0
3132	4.61827	0	0	0	0
3134	4.62093	0	0	0	0
3136	4.61952	0	0	0	0
3138	4.61687	0	0	0	0
3140	4.61937	0	0	0	0
3142	4.62187	0	0	0	0
3144	4.6114	0	0	0	0
3146	4.61437	0	0	0	0
3148	4.62093	0	0	0	0
3150	4.61921	0	0	0	0
3152	4.6164	0	0	0	0
3154	4.61999	0	0	0	0
3156	4.62093	0	0	0	0
3158	4.61999	0	0	0	0
3160	4.62062	0	0	0	0
3162	4.61952	0	0	0	0
3164	4.61906	0	0	0	0
3166	4.62171	0	0	0	0
3168	4.62109	0	0	0	0
3170	4.62062	0	0	0	0
3172	4.61937	0	0	0	0
3174	4.61734	0	0	0	0
3176	4.6178	0	0	0	0
3178	4.61952	0	0	0	0
3180	4.62062	0	0	0	0
3182	4.61531	0	0	0	0
3184	4.62234	0	0	0	0
3186	4.62109	0	0	0	0
3188	4.60968	0	0	0	0
3190	4.61734	0	0	0	0
3192	4.61874	0	0	0	0
3194	4.61827	0	0	0	0
3196	4.62093	0	0	0	0
3198	4.62171	0	0	0	0
3200	4.61093	0	0	0	0
3202	4.61655	0	0	0	0
3204	4.61968	0	0	0	0
3206	4.61796	0	0	0	0
3208	4.62218	0	0	0	0
3210	4.62187	0	0	0	0
3212	4.61999	0	0	0	0
3214	4.6178	0	0	0	0
3216	4.62046	0	0	0	0
3218	4.61968	0	0	0	0
3220	4.62062	0	0	0	0
3222	4.62046	0	0	0	0
3224	4.62202	0	0	0	0
3226	4.61999	0	0	0	0
3228	4.6214	0	0	0	0
3230	4.6178	0	0	0	0
3232	4.61968	0	0	0	0
3234	4.61968	0	0	0	0
3236	4.62202	0	0	0	0
3238	4.62265	0	0	0	0
3240	4.61609	0	0	0	0
3242	4.61171	0	0	0	0
3244	4.62062	0	0	0	0
3246	4.61765	0	0	0	0
3248	4.62155	0	0	0	0
3250	4.62015	0	0	0	0
3252	4.61171	0	0	0	0
3254	4.62046	0	0	0	0
3256	4.61687	0	0	0	0
3258	4.6189	0	0	0	0
3260	4.61984	0	0	0	0
3262	4.62124	0	0	0	0
3264	4.62015	0	0	0	0
3266	4.61937	0	0	0	0
3268	4.61843	0	0	0	0
3270	4.62046	0	0	0	0
3272	4.6178	0	0	0	0
3274	4.62187	0	0	0	0
3276	4.61296	0	0	0	0
3278	4.61218	0	0	0	0
3280	4.61405	0	0	0	0
3282	4.62093	0	0	0	0
3284	4.62093	0	0	0	0
3286	4.6214	0	0	0	0
3288	4.62171	0	0	0	0
3290	4.6114	0	0	0	0
3292	4.61999	0	0	0	0
3294	4.62015	0	0	0	0
3296	4.60999	0	0	0	0
3298	4.61984	0	0	0	0
3300	4.62124	0	0	0	0
3302	4.62031	0	0	0	0
3304	4.61546	0	0	0	0
3306	4.61234	0	0	0	0
3308	4.61999	0	0	0	0
3310	4.61359	0	0	0	0
3312	4.62202	0	0	0	0
3314	4.61999	0	0	0	0
3316	4.61906	0	0	0	0
3318	4.61999	0	0	0	0
3320	4.61812	0	0	0	0
3322	4.61999	0	0	0	0
3324	4.62077	0	0	0	0
3326	4.61499	0	0	0	0
3328	4.61968	0	0	0	0
3330	4.61765	0	0	0	0
3332	4.62015	0	0	0	0
3334	4.62155	0	0	0	0
3336	4.62187	0	0	0	0
3338	4.6214	0	0	0	0
3340	4.61531	0	0	0	0
3342	4.61968	0	0	0	0
3344	4.61921	0	0	0	0
3346	4.61843	0	0	0	0
3348	4.6214	0	0	0	0
3350	4.62124	0	0	0	0
3352	4.61171	0	0	0	0
3354	4.61952	0	0	0	0
3356	4.62155	0	0	0	0
3358	4.61796	0	0	0	0
3360	4.61359	0	0	0	0
3362	4.61952	0	0	0	0
3364	4.6214	0	0	0	0
3366	4.6214	0	0	0	0
3368	4.61843	0	0	0	0
3370	4.61015	0	0	0	0
3372	4.62062	0	0	0	0
3374	4.62187	0	0	0	0
3376	4.62187	0	0	0	0
3378	4.62265	0	0	0	0
3380	4.6139	0	0	0	0
3382	4.61984	0	0	0	0
3384	4.61921	0	0	0	0
3386	4.61968	0	0	0	0
3388	4.62093	0	0	0	0
3390	4.61859	0	0	0	0
3392	4.61843	0	0	0	0
3394	4.62109	0	0	0	0
3396	4.61952	0	0	0	0
3398	4.61812	0	0	0	0
3400	4.62171	0	0	0	0
3402	4.61968	0	0	0	0
3404	4.61734	0	0	0	0
3406	4.61999	0	0	0	0
3408	4.61984	0	0	0	0
3410	4.61859	0	0	0	0
3412	4.62109	0	0	0	0
3414	4.62218	0	0	0	0
3416	4.62374	0	0	0	0
3418	4.62093	0	0	0	0
3420	4.62015	0	0	0	0
3422	4.62062	0	0	0	0
3424	4.62077	0	0	0	0
3426	4.62171	0	0	0	0
3428	4.62218	0	0	0	0
3430	4.60843	0	0	0	0
3432	4.61921	0	0	0	0
3434	4.61921	0	0	0	0
3436	4.61921	0	0	0	0
3438	4.62062	0	0	0	0
3440	4.62093	0	0	0	0
3442	4.61968	0	0	0	0
3444	4.61968	0	0	0	0
3446	4.62015	0	0	0	0
3448	4.61984	0	0	0	0
3450	4.61937	0	0	0	0
3452	4.62265	0	0	0	0
3454	4.62077	0	0	0	0
3456	4.62077	0	0	0	0
3458	4.61421	0	0	0	0
3460	4.62124	0	0	0	0
3462	4.62015	0	0	0	0
3464	4.62093	0	0	0	0
3466	4.61921	0	0	0	0
3468	4.6214	0	0	0	0
3470	4.62015	0	0	0	0
3472	4.61015	0	0	0	0
3474	4.61968	0	0	0	0
3476	4.62109	0	0	0	0
3478	4.62187	0	0	0	0
3480	4.61702	0	0	0	0
3482	4.62109	0	0	0	0
3484	4.61452	0	0	0	0
3486	4.61468	0	0	0	0
3488	4.62124	0	0	0	0
3490	4.61702	0	0	0	0
3492	4.62077	0	0	0	0
3494	4.61843	0	0	0	0
3496	4.62046	0	0	0	0
3498	4.61843	0	0	0	0
3500	4.62015	0	0	0	0
3502	4.61984	0	0	0	0
3504	4.62077	0	0	0	0
3506	4.62171	0	0	0	0
3508	4.6214	0	0	0	0
3510	4.62109	0	0	0	0
3512	4.61999	0	0	0	0
3514	4.62093	0	0	0	0
3516	4.61921	0	0	0	0
3518	4.62093	0	0	0	0
3520	4.62093	0	0	0	0
3522	4.62077	0	0	0	0
3524	4.62202	0	0	0	0
3526	4.61999	0	0	0	0
3528	4.62062	0	0	0	0
3530	4.61874	0	0	0	0
3532	4.61999	0	0	0	0
3534	4.61218	0	0	0	0
3536	4.62031	0	0	0	0
3538	4.62109	0	0	0	0
3540	4.6214	0	0	0	0
3542	4.61999	0	0	0	0
3544	4.62109	0	0	0	0
3546	4.61952	0	0	0	0
3548	4.62218	0	0	0	0
3550	4.62187	0	0	0	0
3552	4.62202	0	0	0	0
3554	4.6214	0	0	0	0
3556	4.62155	0	0	0	0
3558	4.62109	0	0	0	0
3560	4.62124	0	0	0	0
3562	4.62234	0	0	0	0
3564	4.6228	0	0	0	0
3566	4.62109	0	0	0	0
3568	4.62218	0	0	0	0
3570	4.61859	0	0	0	0
3572	4.6214	0	0	0	0
3574	4.62234	0	0	0	0
3576	4.62093	0	0	0	0
3578	4.62109	0	0	0	0
3580	4.62171	0	0	0	0
3582	4.61046	0	0	0	0
3584	4.61937	0	0	0	0
3586	4.6214	0	0	0	0
3588	4.62015	0	0	0	0
3590	4.62077	0	0	0	0
3592	4.62015	0	0	0	0
3594	4.61812	0	0	0	0
3596	4.61124	0	0	0	0
3598	4.6178	0	0	0	0
3600	4.62031	0	0	0	0
3602	4.62077	0	0	0	0
3604	4.62218	0	0	0	0
3606	4.61968	0	0	0	0
3608	4.61702	0	0	0	0
3610	4.62109	0	0	0	0
3612	4.61968	0	0	0	0
3614	4.62171	0	0	0	0
3616	4.6214	0	0	0	0
3618	4.62312	0	0	0	0
3620	4.61968	0	0	0	0
3622	4.61859	0	0	0	0
3624	4.61718	0	0	0	0
3626	4.61874	0	0	0	0
3628	4.61874	0	0	0	0
3630	4.61515	0	0	0	0
3632	4.6178	0	0	0	0
3634	4.6189	0	0	0	0
3636	4.62062	0	0	0	0
3638	4.61859	0	0	0	0
3640	4.61655	0	0	0	0
3642	4.61921	0	0	0	0
3644	4.62046	0	0	0	0
3646	4.6178	0	0	0	0
3648	4.61843	0	0	0	0
3650	4.61562	0	0	0	0
3652	4.61765	0	0	0	0
3654	4.62187	0	0	0	0
3656	4.62077	0	0	0	0
3658	4.61921	0	0	0	0
3660	4.62124	0	0	0	0
3662	4.61577	0	0	0	0
3664	4.62046	0	0	0	0
3666	4.62265	0	0	0	0
3668	4.62265	0	0	0	0
3670	4.61999	0	0	0	0
3672	4.61343	0	0	0	0
3674	4.61968	0	0	0	0
3676	4.61952	0	0	0	0
3678	4.62046	0	0	0	0
3680	4.62062	0	0	0	0
3682	4.61937	0	0	0	0
3684	4.62015	0	0	0	0
3686	4.62093	0	0	0	0
3688	4.6189	0	0	0	0
3690	4.61984	0	0	0	0
3692	4.62218	0	0	0	0
3694	4.62031	0	0	0	0
3696	4.61952	0	0	0	0
3698	4.6214	0	0	0	0
3700	4.62155	0	0	0	0
3702	4.62046	0	0	0	0
3704	4.61984	0	0	0	0
3706	4.62202	0	0	0	0
3708	4.62202	0	0	0	0
3710	4.61077	0	0	0	0
3712	4.62187	0	0	0	0
3714	4.61312	0	0	0	0
3716	4.61968	0	0	0	0
3718	4.61671	0	0	0	0
3720	4.61077	0	0	0	0
3722	4.6164	0	0	0	0
3724	4.61531	0	0	0	0
3726	4.61812	0	0	0	0
3728	4.61843	0	0	0	0
3730	4.62031	0	0	0	0
3732	4.62077	0	0	0	0
3734	4.61718	0	0	0	0
3736	4.61874	0	0	0	0
3738	4.62077	0	0	0	0
3740	4.62062	0	0	0	0
3742	4.62124	0	0	0	0
3744	4.62062	0	0	0	0
3746	4.62015	0	0	0	0
3748	4.62124	0	0	0	0
3750	4.61968	0	0	0	0
3752	4.61515	0	0	0	0
3754	4.61437	0	0	0	0
3756	4.62187	0	0	0	0
3758	4.61827	0	0	0	0
3760	4.61499	0	0	0	0
3762	4.62031	0	0	0	0
3764	4.62218	0	0	0	0
3766	4.62296	0	0	0	0
3768	4.62062	0	0	0	0
3770	4.62155	0	0	0	0
3772	4.6178	0	0	0	0
3774	4.60452	0	0	0	0
3776	4.61843	0	0	0	0
3778	4.62155	0	0	0	0
3780	4.62031	0	0	0	0
3782	4.62077	0	0	0	0
3784	4.62046	0	0	0	0
3786	4.61937	0	0	0	0
3788	4.62031	0	0	0	0
3790	4.62093	0	0	0	0
3792	4.61156	0	0	0	0
3794	4.62202	0	0	0	0
3796	4.61702	0	0	0	0
3798	4.61984	0	0	0	0
3800	4.62093	0	0	0	0
3802	4.62046	0	0	0	0
3804	4.62015	0	0	0	0
3806	4.61702	0	0	0	0
3808	4.62093	0	0	0	0
3810	4.61437	0	0	0	0
3812	4.62155	0	0	0	0
3814	4.6189	0	0	0	0
3816	4.62124	0	0	0	0
3818	4.62249	0	0	0	0
3820	4.62187	0	0	0	0
3822	4.61921	0	0	0	0
3824	4.61593	0	0	0	0
3826	4.62062	0	0	0	0
3828	4.61687	0	0	0	0
3830	4.62187	0	0	0	0
3832	4.62109	0	0	0	0
3834	4.61984	0	0	0	0
3836	4.6189	0	0	0	0
3838	4.61827	0	0	0	0
3840	4.61921	0	0	0	0
3842	4.6214	0	0	0	0
3844	4.62093	0	0	0	0
3846	4.6228	0	0	0	0
3848	4.61437	0	0	0	0
3850	4.61921	0	0	0	0
3852	4.62062	0	0	0	0
3854	4.62015	0	0	0	0
3856	4.62062	0	0	0	0
3858	4.62202	0	0	0	0
3860	4.61609	0	0	0	0
3862	4.6214	0	0	0	0
3864	4.62171	0	0	0	0
3866	4.61874	0	0	0	0
3868	4.62234	0	0	0	0
3870	4.62187	0	0	0	0
3872	4.62124	0	0	0	0
3874	4.61609	0	0	0	0
3876	4.62249	0	0	0	0
3878	4.62155	0	0	0	0
3880	4.61765	0	0	0	0
3882	4.62171	0	0	0	0
3884	4.62234	0	0	0	0
3886	4.61968	0	0	0	0
3888	4.61327	0	0	0	0
3890	4.61999	0	0	0	0
3892	4.61859	0	0	0	0
3894	4.61999	0	0	0	0
3896	4.62187	0	0	0	0
3898	4.61968	0	0	0	0
3900	4.62046	0	0	0	0
3902	4.61952	0	0	0	0
3904	4.61952	0	0	0	0
3906	4.62077	0	0	0	0
3908	4.62234	0	0	0	0
3910	4.61999	0	0	0	0
3912	4.6214	0	0	0	0
3914	4.62296	0	0	0	0
3916	4.62265	0	0	0	0
3918	4.6189	0	0	0	0
3920	4.61734	0	0	0	0
3922	4.62109	0	0	0	0
3924	4.62202	0	0	0	0
3926	4.61984	0	0	0	0
3928	4.62187	0	0	0	0
3930	4.61609	0	0	0	0
3932	4.62187	0	0	0	0
3934	4.62155	0	0	0	0
3936	4.61937	0	0	0	0
3938	4.61984	0	0	0	0
3940	4.61906	0	0	0	0
3942	4.61499	0	0	0	0
3944	4.61968	0	0	0	0
3946	4.62109	0	0	0	0
3948	4.62031	0	0	0	0
3950	4.61859	0	0	0	0
3952	4.61843	0	0	0	0
3954	4.61999	0	0	0	0
3956	4.62015	0	0	0	0
3958	4.62077	0	0	0	0
3960	4.61999	0	0	0	0
3962	4.61749	0	0	0	0
3964	4.62046	0	0	0	0
3966	4.61827	0	0	0	0
3968	4.62031	0	0	0	0
3970	4.62077	0	0	0	0
3972	4.62062	0	0	0	0
3974	4.61984	0	0	0	0
3976	4.6164	0	0	0	0
3978	4.61999	0	0	0	0
3980	4.61734	0	0	0	0
3982	4.62124	0	0	0	0
3984	4.61952	0	0	0	0
3986	4.61655	0	0	0	0
3988	4.61531	0	0	0	0
3990	4.61937	0	0	0	0
3992	4.61827	0	0	0	0
3994	4.6164	0	0	0	0
3996	4.62015	0	0	0	0
[truncated: 84,402 more rows]

## Sheet: Animal 2
Seconds	Light_Sensor	NBI Atrium Motion	Cage-Top Motion	Total Motion	ADX-C Vibration
0	4.43155	0	0	0	0
2	4.4303	0	0	0	0
4	4.42733	0	0	0	0
6	4.42671	0	0	0	0
8	4.42296	0	0	0	0
10	4.42796	0	0	0	4237.01
12	4.43124	0	0	0	0
14	4.4289	0	0	0	0
16	4.43405	0	0	0	0
18	4.43515	0	0	0	0
20	4.43796	0	0	0	0
22	4.44171	0	0	0	0
24	4.44577	0	0	0	0
26	4.44499	0	0	0	0
28	4.45124	0	0	0	0
30	4.45358	0	0	0	4651.01
32	4.45749	0	0	0	7287.01
34	4.45937	0	0	0	5760.01
36	4.46155	0	0	0	4475.01
38	4.46687	0	0	0	5590.01
40	4.46968	0	0	0	5580.01
42	4.47233	0	0	0	0
44	4.47358	0	0	0	0
46	4.47921	0	0	0	0
48	4.48171	0	0	0	6476.01
50	4.48483	0	0	0	0
52	4.48765	0	0	0	0
54	4.47999	0	0	0	0
56	4.49233	0	0	0	0
58	4.49561	0	0	0	4010.01
60	4.49843	0	0	0	5295.01
62	4.4978	0	0	0	6245.01
64	4.50421	0	0	0	0
66	4.50702	0	0	0	0
68	4.50796	0	0	0	0
70	4.51108	0	0	0	0
72	4.51452	0	0	0	0
74	4.5164	0	0	0	5522.01
76	4.51937	0	0	0	0
78	4.52171	0	0	0	0
80	4.51765	0	0	0	5646.01
82	4.52687	0	0	0	0
84	4.52874	0	0	0	0
86	4.52858	0	0	0	0
88	4.53218	0	0	0	0
90	4.53546	0	0	0	0
92	4.53687	0	0	0	0
94	4.53921	0	0	0	0
96	4.5389	0	0	0	0
98	4.54155	0	0	0	0
100	4.54265	0	0	0	0
102	4.54718	0	0	0	0
104	4.54265	0	0	0	0
106	4.54999	0	0	0	0
108	4.55218	0	0	0	0
110	4.55358	0	0	0	0
112	4.55062	0	0	0	0
114	4.55671	0	0	0	0
116	4.55749	0	0	0	0
118	4.55905	0	0	0	0
120	4.56062	0	0	0	0
122	4.56265	0	0	0	0
124	4.56358	0	0	0	0
126	4.56124	0	0	0	0
128	4.56671	0	0	0	0
130	4.56655	0	0	0	0
132	4.56827	0	0	0	0
134	4.55624	0	0	0	0
136	4.56937	0	0	0	0
138	4.56968	0	0	0	0
140	4.57187	0	0	0	0
142	4.57202	0	0	0	0
144	4.57312	0	0	0	0
146	4.56655	0	0	0	0
148	4.57327	0	0	0	4151.01
150	4.57624	0	0	0	0
152	4.57062	0	0	0	0
154	4.57874	0	0	0	0
156	4.57999	0	0	0	0
158	4.58109	0	0	0	0
160	4.58124	0	0	0	0
162	4.58187	0	0	0	0
164	4.58218	0	0	0	0
166	4.58187	0	0	0	0
168	4.58374	0	0	0	0
170	4.58577	0	0	0	6195.01
172	4.58405	0	0	0	0
174	4.5839	0	0	0	0
176	4.58609	0	0	0	0
178	4.58749	0	0	0	4779.01
180	4.5853	0	0	0	3748.01
182	4.58937	0	0	0	0
184	4.58843	0	0	0	0
186	4.58984	0	0	0	3971.01
188	4.59062	0	0	0	4248.01
190	4.59296	0	0	0	0
192	4.59202	0	0	0	0
194	4.59234	0	0	0	0
196	4.59234	0	0	0	0
198	4.58812	0	0	0	0
200	4.59515	0	0	0	0
202	4.59405	0	0	0	0
204	4.5953	0	0	0	0
206	4.59749	0	0	0	7546.01
208	4.59702	0	0	0	11679
210	4.59781	0	0	0	4997.01
212	4.59593	0	0	0	0
214	4.59968	0	0	0	0
216	4.59984	0	0	0	0
218	4.59937	0	0	0	0
220	4.59546	0	0	0	0
222	4.60155	0	0	0	0
224	4.59999	0	0	0	0
226	4.60218	0	0	0	0
228	4.59796	0	0	0	0
230	4.60359	0	0	0	0
232	4.60359	0	0	0	0
234	4.60202	0	0	0	0
236	4.60202	0	0	0	0
238	4.60499	0	0	0	0
240	4.6039	0	0	0	0
242	4.60405	0	0	0	0
244	4.60452	0	0	0	0
246	4.60499	0	0	0	0
248	4.60468	0	0	0	0
250	4.60499	0	0	0	0
252	4.60952	0	0	0	0
254	4.60921	0	0	0	0
256	4.60827	0	0	0	0
258	4.60593	0	0	0	0
260	4.60905	0	0	0	0
262	4.61015	0	0	0	0
264	4.61015	0	0	0	0
266	4.60937	0	0	0	6090.01
268	4.6064	0	0	0	0
270	4.61109	0	0	0	0
272	4.60812	0	0	0	0
274	4.61218	0	0	0	0
276	4.61218	0	0	0	0
278	4.60921	0	0	0	0
280	4.61093	0	0	0	0
282	4.60999	0	0	0	0
284	4.60421	0	0	0	0
286	4.61374	0	0	0	0
288	4.61437	0	0	0	0
290	4.61499	0	0	0	0
292	4.61374	0	0	0	0
294	4.61249	0	0	0	0
296	4.61577	0	0	0	0
298	4.61531	0	0	0	0
300	4.6178	0	0	0	0
302	4.61624	0	0	0	0
304	4.61249	0	0	0	0
306	4.61374	0	0	0	0
308	4.61734	0	0	0	0
310	4.61765	0	0	0	0
312	4.61796	0	0	0	0
314	4.61609	0	0	0	0
316	4.61687	0	0	0	0
318	4.61609	0	0	0	0
320	4.61249	0	0	0	0
322	4.61999	0	0	0	0
324	4.61968	0	0	0	0
326	4.61515	0	0	0	0
328	4.61546	0	0	0	0
330	4.62015	0	0	0	0
332	4.61859	0	0	0	0
334	4.61968	0	0	0	5002.01
336	4.62077	0	0	0	0
338	4.61687	0	0	0	0
340	4.62031	0	0	0	0
342	4.61749	0	0	0	0
344	4.61952	0	0	0	0
346	4.62031	0	0	0	0
348	4.62312	0	0	0	0
350	4.62093	0	0	0	0
352	4.62202	0	0	0	0
354	4.61968	0	0	0	0
356	4.62343	0	0	0	0
358	4.6228	0	0	0	0
360	4.6228	0	0	0	0
362	4.6228	0	0	0	0
364	4.62437	0	0	0	0
366	4.62171	0	0	0	0
368	4.62515	0	0	0	0
370	4.62421	0	0	0	0
372	4.6253	0	0	0	0
374	4.62359	0	0	0	0
376	4.62312	0	0	0	0
378	4.62499	0	0	0	0
380	4.62124	0	0	0	0
382	4.62296	0	0	0	0
384	4.62312	0	0	0	0
386	4.62218	0	0	0	0
388	4.61484	0	0	0	0
390	4.62062	0	0	0	0
392	4.61827	0	0	0	0
394	4.62406	0	0	0	0
396	4.62624	0	0	0	4784.01
398	4.62155	0	0	0	3841.01
400	4.6253	0	0	0	0
402	4.62593	0	0	0	0
404	4.62671	0	0	0	0
406	4.62671	0	0	0	0
408	4.62671	0	0	0	4088.01
410	4.6264	0	0	0	5604.01
412	4.62421	0	0	0	0
414	4.6253	0	0	0	0
416	4.62921	0	0	0	0
418	4.62796	0	0	0	0
420	4.62234	0	0	0	0
422	4.61593	0	0	0	4672.01
424	4.62499	0	0	0	0
426	4.62781	0	0	0	0
428	4.62765	0	0	0	0
430	4.62734	0	0	0	0
432	4.61562	0	0	0	0
434	4.62562	0	0	0	0
436	4.62687	0	0	0	0
438	4.62749	0	0	0	0
440	4.62749	0	0	0	0
442	4.62952	0	0	0	0
444	4.62765	0	0	0	0
446	4.62171	0	0	0	0
448	4.62749	0	0	0	0
450	4.62624	0	0	0	0
452	4.62187	0	0	0	0
454	4.63015	0	0	0	0
456	4.62827	0	0	0	0
458	4.6178	0	0	0	0
460	4.62906	0	0	0	0
462	4.62655	0	0	0	0
464	4.62577	0	0	0	0
466	4.63046	0	0	0	0
468	4.62874	0	0	0	0
470	4.62999	0	0	0	0
472	4.62984	0	0	0	0
474	4.62265	0	0	0	0
476	4.63062	0	0	0	0
478	4.6303	0	0	0	0
480	4.6289	0	0	0	0
482	4.63015	0	0	0	0
484	4.62999	0	0	0	0
486	4.62906	0	0	0	0
488	4.62952	0	0	0	0
490	4.62906	0	0	0	0
492	4.62843	0	0	0	0
494	4.63124	0	0	0	0
496	4.62484	0	0	0	0
498	4.62952	0	0	0	0
500	4.63046	0	0	0	0
502	4.63218	0	0	0	0
504	4.63296	0	0	0	0
506	4.61562	0	0	0	0
508	4.62327	0	0	0	0
510	4.62718	0	0	0	0
512	4.63202	0	0	0	0
514	4.63312	0	0	0	0
516	4.62546	0	0	0	0
518	4.62937	0	0	0	0
520	4.62968	0	0	0	0
522	4.62702	0	0	0	0
524	4.63281	0	0	0	0
526	4.63218	0	0	0	0
528	4.62765	0	0	0	0
530	4.63359	0	0	0	4923.01
532	4.63437	0	0	0	0
534	4.63109	0	0	0	0
536	4.6303	0	0	0	0
538	4.63155	0	0	0	0
540	4.63062	0	0	0	0
542	4.63218	0	0	0	0
544	4.62984	0	0	0	0
546	4.6264	0	0	0	0
548	4.63218	0	0	0	0
550	4.63218	0	0	0	0
552	4.62265	0	0	0	0
554	4.63202	0	0	0	0
556	4.63359	0	0	0	0
558	4.63171	0	0	0	0
560	4.6339	0	0	0	0
562	4.63484	0	0	0	5455.01
564	4.63343	0	0	0	5680.01
566	4.62999	0	0	0	0
568	4.63124	0	0	0	0
570	4.62593	0	0	0	0
572	4.63281	0	0	0	0
574	4.63234	0	0	0	0
576	4.62968	0	0	0	0
578	4.63015	0	0	0	0
580	4.63234	0	0	0	0
582	4.63406	0	0	0	0
584	4.63421	0	0	0	0
586	4.63343	0	0	0	0
588	4.62155	0	0	0	0
590	4.63296	0	0	0	0
592	4.6339	0	0	0	0
594	4.63312	0	0	0	0
596	4.63374	0	0	0	0
598	4.63406	0	0	0	0
600	4.63296	0	0	0	0
602	4.63202	0	0	0	0
604	4.63296	0	0	0	0
606	4.63249	0	0	0	0
608	4.63296	0	0	0	0
610	4.63312	0	0	0	0
612	4.63218	0	0	0	0
614	4.63406	0	0	0	0
616	4.63327	0	0	0	0
618	4.63343	0	0	0	0
620	4.63359	0	0	0	0
622	4.63452	0	0	0	0
624	4.63437	0	0	0	0
626	4.63171	0	0	0	0
628	4.63218	0	0	0	0
630	4.6339	0	0	0	0
632	4.63468	0	0	0	0
634	4.62515	0	0	0	0
636	4.63421	0	0	0	0
638	4.6339	0	0	0	0
640	4.63249	0	0	0	0
642	4.63374	0	0	0	0
644	4.63468	0	0	0	0
646	4.6253	0	0	0	0
648	4.63062	0	0	0	0
650	4.63187	0	0	0	0
652	4.63327	0	0	0	0
654	4.6339	0	0	0	0
656	4.63265	0	0	0	0
658	4.63577	0	0	0	0
660	4.63406	0	0	0	0
662	4.63374	0	0	0	0
664	4.63359	0	0	0	0
666	4.63312	0	0	0	0
668	4.63609	0	0	0	0
670	4.63468	0	0	0	0
672	4.6339	0	0	0	0
674	4.63515	0	0	0	0
676	4.63671	0	0	0	0
678	4.63452	0	0	0	0
680	4.63702	0	0	0	0
682	4.6353	0	0	0	0
684	4.63499	0	0	0	0
686	4.63499	0	0	0	0
688	4.63687	0	0	0	0
690	4.63671	0	0	0	0
692	4.6364	0	0	0	0
694	4.63327	0	0	0	0
696	4.63484	0	0	0	0
698	4.62593	0	0	0	0
700	4.62906	0	0	0	0
702	4.63609	0	0	0	0
704	4.63609	0	0	0	0
706	4.63327	0	0	0	0
708	4.63062	0	0	0	0
710	4.63452	0	0	0	0
712	4.63281	0	0	0	0
714	4.63296	0	0	0	0
716	4.63702	0	0	0	0
718	4.6364	0	0	0	0
720	4.63718	0	0	0	0
722	4.63609	0	0	0	0
724	4.63515	0	0	0	0
726	4.63609	0	0	0	0
728	4.63624	0	0	0	0
730	4.63109	0	0	0	0
732	4.63765	0	0	0	0
734	4.63484	0	0	0	0
736	4.63624	0	0	0	0
738	4.63671	0	0	0	0
740	4.63702	0	0	0	0
742	4.63624	0	0	0	0
744	4.63577	0	0	0	0
746	4.63812	0	0	0	0
748	4.63593	0	0	0	0
750	4.63609	0	0	0	0
752	4.63671	0	0	0	0
754	4.63781	0	0	0	0
756	4.62921	0	0	0	0
758	4.63421	0	0	0	0
760	4.63468	0	0	0	0
762	4.62952	0	0	0	0
764	4.63827	0	0	0	0
766	4.63577	0	0	0	0
768	4.63718	0	0	0	0
770	4.63687	0	0	0	0
772	4.63671	0	0	0	0
774	4.63734	0	0	0	0
776	4.63499	0	0	0	0
778	4.63718	0	0	0	0
780	4.63406	0	0	0	0
782	4.63734	0	0	0	0
784	4.63093	0	0	0	0
786	4.63765	0	0	0	0
788	4.63734	0	0	0	0
790	4.63109	0	0	0	0
792	4.63421	0	0	0	0
794	4.63577	0	0	0	0
796	4.63671	0	0	0	0
798	4.63781	0	0	0	0
800	4.63437	0	0	0	0
802	4.63593	0	0	0	0
804	4.63749	0	0	0	0
806	4.6364	0	0	0	0
808	4.63124	0	0	0	0
810	4.63593	0	0	0	0
812	4.63843	0	0	0	0
814	4.63671	0	0	0	0
816	4.63656	0	0	0	0
818	4.63562	0	0	0	0
820	4.63593	0	0	0	0
822	4.63609	0	0	0	0
824	4.63437	0	0	0	0
826	4.62921	0	0	0	0
828	4.6339	0	0	0	0
830	4.63718	0	0	0	0
832	4.63624	0	0	0	0
834	4.63093	0	0	0	0
836	4.63812	0	0	0	0
838	4.6264	0	0	0	0
840	4.63484	0	0	0	0
842	4.63452	0	0	0	0
844	4.63484	0	0	0	0
846	4.63609	0	0	0	0
848	4.63281	0	0	0	0
850	4.6353	0	0	0	0
852	4.62874	0	0	0	0
854	4.6353	0	0	0	0
856	4.63718	0	0	0	0
858	4.63656	0	0	0	0
860	4.63781	0	0	0	0
862	4.63562	0	0	0	0
864	4.63484	0	0	0	0
866	4.63921	0	0	0	0
868	4.63718	0	0	0	0
870	4.63593	0	0	0	0
872	4.63515	0	0	0	0
874	4.63015	0	0	0	0
876	4.63718	0	0	0	0
878	4.63234	0	0	0	0
880	4.63687	0	0	0	0
882	4.63468	0	0	0	0
884	4.63765	0	0	0	0
886	4.63702	0	0	0	0
888	4.63562	0	0	0	0
890	4.63093	0	0	0	0
892	4.63843	0	0	0	0
894	4.63734	0	0	0	0
896	4.63718	0	0	0	0
898	4.63593	0	0	0	0
900	4.63327	0	0	0	0
902	4.63796	0	0	0	0
904	4.63749	0	0	0	0
906	4.63593	0	0	0	0
908	4.62796	0	0	0	0
910	4.62671	0	0	0	0
912	4.63421	0	0	0	0
914	4.63734	0	0	0	0
916	4.63577	0	0	0	0
918	4.63718	0	0	0	0
920	4.62968	0	0	0	0
922	4.63718	0	0	0	0
924	4.63406	0	0	0	0
926	4.63468	0	0	0	0
928	4.63281	0	0	0	0
930	4.63484	0	0	0	0
932	4.63452	0	0	0	0
934	4.63452	0	0	0	0
936	4.63265	0	0	0	0
938	4.63327	0	0	0	0
940	4.63656	0	0	0	0
942	4.63734	0	0	0	0
944	4.63749	0	0	0	0
946	4.63406	0	0	0	0
948	4.63859	0	0	0	0
950	4.63749	0	0	0	0
952	4.63702	0	0	0	0
954	4.63702	0	0	0	0
956	4.63593	0	0	0	0
958	4.63562	0	0	0	0
960	4.63562	0	0	0	0
962	4.63624	0	0	0	0
964	4.63593	0	0	0	0
966	4.63671	0	0	0	0
968	4.63452	0	0	0	0
970	4.63734	0	0	0	0
972	4.63202	0	0	0	0
974	4.63202	0	0	0	0
976	4.63812	0	0	0	0
978	4.63796	0	0	0	0
980	4.63046	0	0	0	0
982	4.63749	0	0	0	0
984	4.63812	0	0	0	0
986	4.63781	0	0	0	0
988	4.63937	0	0	0	0
990	4.63499	0	0	0	0
992	4.6364	0	0	0	0
994	4.63624	0	0	0	0
996	4.63656	0	0	0	0
998	4.63734	0	0	0	0
1000	4.63656	0	0	0	0
1002	4.63734	0	0	0	0
1004	4.63687	0	0	0	0
1006	4.63718	0	0	0	0
1008	4.6339	0	0	0	0
1010	4.63812	0	0	0	0
1012	4.63937	0	0	0	0
1014	4.63781	0	0	0	0
1016	4.63812	0	0	0	0
1018	4.63593	0	0	0	0
1020	4.63749	0	0	0	0
1022	4.6389	0	0	0	0
1024	4.63702	0	0	0	0
1026	4.64062	0	0	0	0
1028	4.63812	0	0	0	0
1030	4.63546	0	0	0	0
1032	4.63765	0	0	0	0
1034	4.6353	0	0	0	0
1036	4.63734	0	0	0	0
1038	4.63812	0	0	0	0
1040	4.63843	0	0	0	0
1042	4.63796	0	0	0	0
1044	4.63577	0	0	0	0
1046	4.6389	0	0	0	0
1048	4.63765	0	0	0	0
1050	4.6339	0	0	0	0
1052	4.62984	0	0	0	0
1054	4.63406	0	0	0	0
1056	4.63187	0	0	0	0
1058	4.63515	0	0	0	0
1060	4.6353	0	0	0	0
1062	4.63702	0	0	0	0
1064	4.63593	0	0	0	0
1066	4.63577	0	0	0	0
1068	4.6364	0	0	0	0
1070	4.63546	0	0	0	0
1072	4.63859	0	0	0	0
1074	4.63546	0	0	0	0
1076	4.63499	0	0	0	0
1078	4.63702	0	0	0	0
1080	4.63702	0	0	0	0
1082	4.63468	0	0	0	0
1084	4.63749	0	0	0	0
1086	4.63827	0	0	0	0
1088	4.63734	0	0	0	0
1090	4.63702	0	0	0	0
1092	4.63077	0	0	0	0
1094	4.63765	0	0	0	0
1096	4.63718	0	0	0	0
1098	4.63562	0	0	0	0
1100	4.63577	0	0	0	0
1102	4.63656	0	0	0	0
1104	4.63593	0	0	0	0
1106	4.63765	0	0	0	0
1108	4.63702	0	0	0	0
1110	4.63562	0	0	0	0
1112	4.63718	0	0	0	0
1114	4.63656	0	0	0	0
1116	4.63656	0	0	0	0
1118	4.63593	0	0	0	0
1120	4.63077	0	0	0	0
1122	4.63734	0	0	0	0
1124	4.63577	0	0	0	0
1126	4.6364	0	0	0	0
1128	4.63593	0	0	0	0
1130	4.63765	0	0	0	0
1132	4.63656	0	0	0	0
1134	4.6389	0	0	0	0
1136	4.63562	0	0	0	0
1138	4.63468	0	0	0	0
1140	4.63468	0	0	0	0
1142	4.63718	0	0	0	0
1144	4.63781	0	0	0	0
1146	4.63702	0	0	0	0
1148	4.63562	0	0	0	0
1150	4.63734	0	0	0	0
1152	4.63562	0	0	0	0
1154	4.63452	0	0	0	0
1156	4.63843	0	0	0	0
1158	4.63765	0	0	0	0
1160	4.63609	0	0	0	0
1162	4.63515	0	0	0	0
1164	4.63484	0	0	0	0
1166	4.63312	0	0	0	0
1168	4.63702	0	0	0	0
1170	4.63859	0	0	0	0
1172	4.63718	0	0	0	0
1174	4.62921	0	0	0	0
1176	4.63421	0	0	0	0
1178	4.63499	0	0	0	0
1180	4.63218	0	0	0	0
1182	4.63609	0	0	0	0
1184	4.63749	0	0	0	0
1186	4.63515	0	0	0	0
1188	4.63687	0	0	0	0
1190	4.6364	0	0	0	0
1192	4.63702	0	0	0	0
1194	4.63952	0	0	0	0
1196	4.63718	0	0	0	0
1198	4.63499	0	0	0	0
1200	4.63515	0	0	0	0
1202	4.62999	0	0	0	8232.01
1204	4.63796	0	0	0	0
1206	4.63562	0	0	0	0
1208	4.63765	0	0	0	0
1210	4.6339	0	0	0	0
1212	4.63515	0	0	0	0
1214	4.63281	0	0	0	0
1216	4.63577	0	0	0	0
1218	4.63921	0	0	0	0
1220	4.63406	0	0	0	0
1222	4.63546	0	0	0	0
1224	4.63671	0	0	0	0
1226	4.63593	0	0	0	0
1228	4.63734	0	0	0	0
1230	4.63609	0	0	0	0
1232	4.63812	0	0	0	0
1234	4.63624	0	0	0	0
1236	4.63593	0	0	0	0
1238	4.63656	0	0	0	0
1240	4.63827	0	0	0	0
1242	4.63952	0	0	0	0
1244	4.63577	0	0	0	0
1246	4.63952	0	0	0	0
1248	4.63593	0	0	0	0
1250	4.63421	0	0	0	0
1252	4.63796	0	0	0	0
1254	4.63827	0	0	0	0
1256	4.63593	0	0	0	0
1258	4.63312	0	0	0	0
1260	4.63577	0	0	0	0
1262	4.63656	0	0	0	0
1264	4.63765	0	0	0	0
1266	4.63984	0	0	0	0
1268	4.63859	0	0	0	0
1270	4.6364	0	0	0	0
1272	4.6364	0	0	0	0
1274	4.63765	0	0	0	0
1276	4.63843	0	0	0	0
1278	4.63812	0	0	0	0
1280	4.63734	0	0	0	0
1282	4.62781	0	0	0	0
1284	4.63812	0	0	0	0
1286	4.63702	0	0	0	0
1288	4.63718	0	0	0	0
1290	4.63702	0	0	0	0
1292	4.63499	0	0	0	0
1294	4.63577	0	0	0	0
1296	4.63546	0	0	0	0
1298	4.6364	0	0	0	0
1300	4.63874	0	0	0	0
1302	4.63921	0	0	0	0
1304	4.63749	0	0	0	0
1306	4.63609	0	0	0	0
1308	4.63421	0	0	0	0
1310	4.63702	0	0	0	0
1312	4.63796	0	0	0	0
1314	4.63749	0	0	0	0
1316	4.62906	0	0	0	0
1318	4.63702	0	0	0	0
1320	4.63406	0	0	0	0
1322	4.63687	0	0	0	0
1324	4.63812	0	0	0	0
1326	4.6389	0	0	0	0
1328	4.63827	0	0	0	0
1330	4.63734	0	0	0	0
1332	4.63562	0	0	0	0
1334	4.63624	0	0	0	0
1336	4.63577	0	0	0	0
1338	4.63843	0	0	0	0
1340	4.63827	0	0	0	0
1342	4.63624	0	0	0	0
1344	4.6353	0	0	0	0
1346	4.63827	0	0	0	0
1348	4.6364	0	0	0	0
1350	4.63749	0	0	0	0
1352	4.63796	0	0	0	0
1354	4.63859	0	0	0	0
1356	4.63765	0	0	0	0
1358	4.63702	0	0	0	0
1360	4.63796	0	0	0	0
1362	4.63515	0	0	0	0
1364	4.63062	0	0	0	0
1366	4.63687	0	0	0	0
1368	4.63093	0	0	0	0
1370	4.63749	0	0	0	0
1372	4.63749	0	0	0	0
1374	4.63765	0	0	0	0
1376	4.63687	0	0	0	0
1378	4.62734	0	0	0	0
1380	4.63484	0	0	0	0
1382	4.63702	0	0	0	0
1384	4.63765	0	0	0	0
1386	4.63827	0	0	0	0
1388	4.62734	0	0	0	0
1390	4.63515	0	0	0	0
1392	4.6364	0	0	0	0
1394	4.63827	0	0	0	0
1396	4.63749	0	0	0	0
1398	4.63874	0	0	0	0
1400	4.63499	0	0	0	0
1402	4.62687	0	0	0	0
1404	4.63484	0	0	0	0
1406	4.63546	0	0	0	0
1408	4.63671	0	0	0	0
1410	4.63952	0	0	0	0
1412	4.63827	0	0	0	0
1414	4.63499	0	0	0	0
1416	4.63781	0	0	0	0
1418	4.63765	0	0	0	0
1420	4.6364	0	0	0	0
1422	4.63702	0	0	0	0
1424	4.6364	0	0	0	0
1426	4.62999	0	0	0	0
1428	4.63562	0	0	0	0
1430	4.63859	0	0	0	0
1432	4.63781	0	0	0	0
1434	4.63781	0	0	0	0
1436	4.63874	0	0	0	0
1438	4.63671	0	0	0	0
1440	4.63515	0	0	0	0
1442	4.63671	0	0	0	0
1444	4.63796	0	0	0	0
1446	4.63874	0	0	0	0
1448	4.63718	0	0	0	0
1450	4.63734	0	0	0	0
1452	4.63765	0	0	0	0
1454	4.63734	0	0	0	0
1456	4.63109	0	0	0	0
1458	4.63796	0	0	0	0
1460	4.63327	0	0	0	0
1462	4.63671	0	0	0	0
1464	4.63609	0	0	0	0
1466	4.63749	0	0	0	0
1468	4.63859	0	0	0	0
1470	4.63874	0	0	0	0
1472	4.63468	0	0	0	0
1474	4.63656	0	0	0	0
1476	4.63765	0	0	0	0
1478	4.63437	0	0	0	0
1480	4.63796	0	0	0	0
1482	4.63734	0	0	0	0
1484	4.62906	0	0	0	0
1486	4.62734	0	0	0	0
1488	4.63765	0	0	0	0
1490	4.63452	0	0	0	0
1492	4.63109	0	0	0	0
1494	4.63515	0	0	0	0
1496	4.63577	0	0	0	0
1498	4.6339	0	0	0	0
1500	4.63718	0	0	0	0
1502	4.63734	0	0	0	0
1504	4.63796	0	0	0	0
1506	4.63827	0	0	0	0
1508	4.63499	0	0	0	0
1510	4.63702	0	0	0	0
1512	4.63765	0	0	0	0
1514	4.63296	0	0	0	0
1516	4.63734	0	0	0	0
1518	4.64062	0	0	0	0
1520	4.63874	0	0	0	0
1522	4.62655	0	0	0	0
1524	4.63796	0	0	0	0
1526	4.63765	0	0	0	0
1528	4.63718	0	0	0	0
1530	4.63734	0	0	0	0
1532	4.63671	0	0	0	0
1534	4.63687	0	0	0	0
1536	4.63609	0	0	0	0
1538	4.63656	0	0	0	0
1540	4.63702	0	0	0	0
1542	4.63734	0	0	0	0
1544	4.63515	0	0	0	0
1546	4.6364	0	0	0	0
1548	4.63656	0	0	0	0
1550	4.63484	0	0	0	0
1552	4.63624	0	0	0	0
1554	4.63702	0	0	0	0
1556	4.63577	0	0	0	0
1558	4.63562	0	0	0	0
1560	4.63609	0	0	0	0
1562	4.63593	0	0	0	0
1564	4.63843	0	0	0	0
1566	4.63859	0	0	0	0
1568	4.63515	0	0	0	0
1570	4.63734	0	0	0	0
1572	4.6364	0	0	0	0
1574	4.63562	0	0	0	0
1576	4.63546	0	0	0	0
1578	4.63765	0	0	0	0
1580	4.63671	0	0	0	0
1582	4.63359	0	0	0	0
1584	4.63812	0	0	0	0
1586	4.63656	0	0	0	0
1588	4.63765	0	0	0	0
1590	4.63859	0	0	0	0
1592	4.62827	0	0	0	0
1594	4.63812	0	0	0	0
1596	4.63452	0	0	0	0
1598	4.63718	0	0	0	0
1600	4.63874	0	0	0	0
1602	4.63874	0	0	0	0
1604	4.63843	0	0	0	0
1606	4.62843	0	0	0	0
1608	4.63577	0	0	0	0
1610	4.6364	0	0	0	0
1612	4.63859	0	0	0	0
1614	4.63859	0	0	0	0
1616	4.6353	0	0	0	0
1618	4.6353	0	0	0	0
1620	4.63718	0	0	0	0
1622	4.63656	0	0	0	0
1624	4.63343	0	0	0	0
1626	4.63718	0	0	0	0
1628	4.6389	0	0	0	0
1630	4.63577	0	0	0	0
1632	4.63437	0	0	0	0
1634	4.63656	0	0	0	0
1636	4.63749	0	0	0	0
1638	4.63765	0	0	0	0
1640	4.63671	0	0	0	0
1642	4.63671	0	0	0	0
1644	4.63577	0	0	0	0
1646	4.63437	0	0	0	0
1648	4.63687	0	0	0	0
1650	4.63702	0	0	0	0
1652	4.63749	0	0	0	0
1654	4.63905	0	0	0	0
1656	4.63827	0	0	0	0
1658	4.63671	0	0	0	0
1660	4.63765	0	0	0	0
1662	4.6389	0	0	0	0
1664	4.62843	0	0	0	0
1666	4.62937	0	0	0	0
1668	4.6364	0	0	0	0
1670	4.63687	0	0	0	0
1672	4.63796	0	0	0	0
1674	4.6389	0	0	0	0
1676	4.63765	0	0	0	0
1678	4.63046	0	0	0	0
1680	4.63546	0	0	0	0
1682	4.63796	0	0	0	0
1684	4.63687	0	0	0	0
1686	4.63952	0	0	0	0
1688	4.6364	0	0	0	0
1690	4.63859	0	0	0	0
1692	4.63749	0	0	0	0
1694	4.63327	0	0	0	0
1696	4.63921	0	0	0	0
1698	4.63624	0	0	0	0
1700	4.6389	0	0	0	0
1702	4.63609	0	0	0	0
1704	4.6303	0	0	0	0
1706	4.62843	0	0	0	0
1708	4.63781	0	0	0	0
1710	4.63781	0	0	0	0
1712	4.63734	0	0	0	0
1714	4.63406	0	0	0	0
1716	4.62187	0	0	0	0
1718	4.63546	0	0	0	0
1720	4.63656	0	0	0	0
1722	4.63843	0	0	0	0
1724	4.63671	0	0	0	0
1726	4.63515	0	0	0	0
1728	4.63577	0	0	0	0
1730	4.6364	0	0	0	0
1732	4.62952	0	0	0	0
1734	4.63499	0	0	0	0
1736	4.63702	0	0	0	0
1738	4.63593	0	0	0	0
1740	4.63656	0	0	0	0
1742	4.6364	0	0	0	0
1744	4.63656	0	0	0	0
1746	4.63702	0	0	0	0
1748	4.63624	0	0	0	0
1750	4.6364	0	0	0	0
1752	4.63593	0	0	0	0
1754	4.63265	0	0	0	0
1756	4.63499	0	0	0	0
1758	4.63718	0	0	0	0
1760	4.63843	0	0	0	0
1762	4.63734	0	0	0	0
1764	4.63546	0	0	0	0
1766	4.6364	0	0	0	0
1768	4.63312	0	0	0	0
1770	4.63765	0	0	0	0
1772	4.63843	0	0	0	0
1774	4.62859	0	0	0	0
1776	4.63562	0	0	0	0
1778	4.63562	0	0	0	0
1780	4.63656	0	0	0	0
1782	4.63687	0	0	0	0
1784	4.63624	0	0	0	0
1786	4.63484	0	0	0	0
1788	4.63671	0	0	0	0
1790	4.63327	0	0	0	0
1792	4.63765	0	0	0	0
1794	4.6364	0	0	0	0
1796	4.63765	0	0	0	0
1798	4.62937	0	0	0	0
1800	4.63468	0	0	0	0
1802	4.63437	0	0	0	0
1804	4.63812	0	0	0	0
1806	4.63671	0	0	0	0
1808	4.63734	0	0	0	0
1810	4.6339	0	0	0	0
1812	4.63562	0	0	0	0
1814	4.63421	0	0	0	0
1816	4.63609	0	0	0	0
1818	4.63734	0	0	0	0
1820	4.63687	0	0	0	0
1822	4.63343	0	0	0	0
1824	4.6364	0	0	0	0
1826	4.6364	0	0	0	0
1828	4.63593	0	0	0	0
1830	4.63812	0	0	0	0
1832	4.63843	0	0	0	0
1834	4.63671	0	0	0	0
1836	4.63577	0	0	0	0
1838	4.62499	0	0	0	0
1840	4.63609	0	0	0	0
1842	4.63796	0	0	0	0
1844	4.63827	0	0	0	0
1846	4.63749	0	0	0	0
1848	4.63609	0	0	0	0
1850	4.63874	0	0	0	0
1852	4.63406	0	0	0	0
1854	4.63749	0	0	0	0
1856	4.63734	0	0	0	0
1858	4.63656	0	0	0	0
1860	4.63656	0	0	0	0
1862	4.63609	0	0	0	0
1864	4.63671	0	0	0	0
1866	4.63702	0	0	0	0
1868	4.63687	0	0	0	0
1870	4.6353	0	0	0	0
1872	4.63624	0	0	0	0
1874	4.63734	0	0	0	0
1876	4.63484	0	0	0	0
1878	4.63796	0	0	0	0
1880	4.63749	0	0	0	0
1882	4.63281	0	0	0	0
1884	4.63374	0	0	0	0
1886	4.63609	0	0	0	0
1888	4.63562	0	0	0	0
1890	4.63702	0	0	0	0
1892	4.63827	0	0	0	0
1894	4.63374	0	0	0	0
1896	4.63327	0	0	0	0
1898	4.63687	0	0	0	0
1900	4.63296	0	0	0	0
1902	4.63734	0	0	0	0
1904	4.63781	0	0	0	0
1906	4.63593	0	0	0	0
1908	4.63624	0	0	0	0
1910	4.63499	0	0	0	0
1912	4.63734	0	0	0	0
1914	4.63827	0	0	0	0
1916	4.63843	0	0	0	0
1918	4.63937	0	0	0	0
1920	4.63374	0	0	0	0
1922	4.63374	0	0	0	0
1924	4.63609	0	0	0	0
1926	4.63827	0	0	0	0
1928	4.63406	0	0	0	0
1930	4.63562	0	0	0	0
1932	4.6364	0	0	0	0
1934	4.63656	0	0	0	0
1936	4.63624	0	0	0	0
1938	4.63687	0	0	0	0
1940	4.63702	0	0	0	0
1942	4.63155	0	0	0	0
1944	4.63624	0	0	0	0
1946	4.62749	0	0	0	0
1948	4.63484	0	0	0	0
1950	4.62781	0	0	0	0
1952	4.63593	0	0	0	0
1954	4.62374	0	0	0	0
1956	4.6364	0	0	0	0
1958	4.63656	0	0	0	0
1960	4.63359	0	0	0	0
1962	4.63624	0	0	0	0
1964	4.63577	0	0	0	0
1966	4.63749	0	0	0	0
1968	4.62484	0	0	0	0
1970	4.63624	0	0	0	0
1972	4.6364	0	0	0	0
1974	4.63796	0	0	0	0
1976	4.63905	0	0	0	0
1978	4.63656	0	0	0	0
1980	4.63671	0	0	0	0
1982	4.63656	0	0	0	0
1984	4.63734	0	0	0	0
1986	4.63796	0	0	0	0
1988	4.63562	0	0	0	0
1990	4.63374	0	0	0	0
1992	4.63374	0	0	0	0
1994	4.63718	0	0	0	0
1996	4.63515	0	0	0	0
1998	4.63687	0	0	0	0
2000	4.63843	0	0	0	0
2002	4.63749	0	0	0	0
2004	4.63718	0	0	0	0
2006	4.63843	0	0	0	0
2008	4.63765	0	0	0	0
2010	4.63874	0	0	0	0
2012	4.63812	0	0	0	0
2014	4.63624	0	0	0	0
2016	4.63656	0	0	0	0
2018	4.63593	0	0	0	0
2020	4.63187	0	0	0	0
2022	4.63624	0	0	0	0
2024	4.63702	0	0	0	0
2026	4.63281	0	0	0	0
2028	4.63484	0	0	0	0
2030	4.63124	0	0	0	0
2032	4.63124	0	0	0	0
2034	4.63577	0	0	0	0
2036	4.63671	0	0	0	0
2038	4.63781	0	0	0	0
2040	4.63062	0	0	0	0
2042	4.63656	0	0	0	0
2044	4.63702	0	0	0	0
2046	4.63765	0	0	0	0
2048	4.63843	0	0	0	0
2050	4.63015	0	0	0	0
2052	4.63468	0	0	0	0
2054	4.63671	0	0	0	0
2056	4.63562	0	0	0	0
2058	4.63812	0	0	0	0
2060	4.63905	0	0	0	0
2062	4.63812	0	0	0	0
2064	4.63624	0	0	0	0
2066	4.63452	0	0	0	0
2068	4.63077	0	0	0	0
2070	4.6364	0	0	0	0
2072	4.63702	0	0	0	0
2074	4.63687	0	0	0	0
2076	4.62796	0	0	0	0
2078	4.63484	0	0	0	0
2080	4.63671	0	0	0	0
2082	4.63015	0	0	0	0
2084	4.63812	0	0	0	0
2086	4.63702	0	0	0	0
2088	4.63609	0	0	0	0
2090	4.63609	0	0	0	0
2092	4.6353	0	0	0	0
2094	4.63609	0	0	0	0
2096	4.63296	0	0	0	0
2098	4.62312	0	0	0	0
2100	4.63702	0	0	0	0
2102	4.6353	0	0	0	0
2104	4.6364	0	0	0	0
2106	4.62952	0	0	0	0
2108	4.63249	0	0	0	0
2110	4.63327	0	0	0	0
2112	4.63062	0	0	0	0
2114	4.63671	0	0	0	0
2116	4.63656	0	0	0	0
2118	4.63765	0	0	0	0
2120	4.63781	0	0	0	0
2122	4.63734	0	0	0	0
2124	4.63843	0	0	0	0
2126	4.6339	0	0	0	0
2128	4.63421	0	0	0	0
2130	4.63687	0	0	0	0
2132	4.63812	0	0	0	0
2134	4.63499	0	0	0	0
2136	4.63671	0	0	0	0
2138	4.63671	0	0	0	0
2140	4.63437	0	0	0	0
2142	4.63546	0	0	0	0
2144	4.63734	0	0	0	0
2146	4.63765	0	0	0	0
2148	4.63624	0	0	0	0
2150	4.62624	0	0	0	0
2152	4.63593	0	0	0	0
2154	4.6303	0	0	0	0
2156	4.63577	0	0	0	0
2158	4.63624	0	0	0	0
2160	4.63265	0	0	0	0
2162	4.63734	0	0	0	0
2164	4.63702	0	0	0	0
2166	4.63671	0	0	0	0
2168	4.63718	0	0	0	0
2170	4.63812	0	0	0	0
2172	4.63921	0	0	0	0
2174	4.62499	0	0	0	0
2176	4.63593	0	0	0	0
2178	4.63343	0	0	0	0
2180	4.63624	0	0	0	0
2182	4.6353	0	0	0	0
2184	4.63515	0	0	0	0
2186	4.63452	0	0	0	0
2188	4.63562	0	0	0	0
2190	4.63437	0	0	0	0
2192	4.63562	0	0	0	0
2194	4.63734	0	0	0	0
2196	4.63812	0	0	0	0
2198	4.63593	0	0	0	0
2200	4.63546	0	0	0	0
2202	4.63859	0	0	0	0
2204	4.63859	0	0	0	0
2206	4.63796	0	0	0	0
2208	4.63671	0	0	0	0
2210	4.63749	0	0	0	0
2212	4.63296	0	0	0	0
2214	4.63499	0	0	0	0
2216	4.63577	0	0	0	0
2218	4.63609	0	0	0	0
2220	4.63593	0	0	0	0
2222	4.63656	0	0	0	0
2224	4.63499	0	0	0	0
2226	4.63421	0	0	0	0
2228	4.63671	0	0	0	0
2230	4.63656	0	0	0	0
2232	4.63093	0	0	0	0
2234	4.63421	0	0	0	0
2236	4.63437	0	0	0	0
2238	4.63562	0	0	0	0
2240	4.63452	0	0	0	0
2242	4.63765	0	0	0	0
2244	4.63593	0	0	0	0
2246	4.6264	0	0	0	0
2248	4.63577	0	0	0	0
2250	4.63515	0	0	0	0
2252	4.63718	0	0	0	0
2254	4.63609	0	0	0	0
2256	4.63515	0	0	0	0
2258	4.63484	0	0	0	0
2260	4.63406	0	0	0	0
2262	4.63562	0	0	0	0
2264	4.63702	0	0	0	0
2266	4.63671	0	0	0	0
2268	4.63812	0	0	0	0
2270	4.63609	0	0	0	0
2272	4.63656	0	0	0	0
2274	4.6353	0	0	0	0
2276	4.63843	0	0	0	0
2278	4.63859	0	0	0	0
2280	4.63593	0	0	0	0
2282	4.63343	0	0	0	0
2284	4.63702	0	0	0	0
2286	4.63421	0	0	0	0
2288	4.63687	0	0	0	0
2290	4.63718	0	0	0	0
2292	4.63202	0	0	0	0
2294	4.6353	0	0	0	0
2296	4.63624	0	0	0	0
2298	4.63796	0	0	0	0
2300	4.63687	0	0	0	0
2302	4.63577	0	0	0	0
2304	4.63827	0	0	0	0
2306	4.63093	0	0	0	0
2308	4.6353	0	0	0	0
2310	4.63609	0	0	0	0
2312	4.63484	0	0	0	0
2314	4.63687	0	0	0	0
2316	4.63374	0	0	0	0
2318	4.62874	0	0	0	0
2320	4.63546	0	0	0	0
2322	4.63452	0	0	0	0
2324	4.63734	0	0	0	0
2326	4.63765	0	0	0	0
2328	4.63562	0	0	0	0
2330	4.63624	0	0	0	0
2332	4.63656	0	0	0	0
2334	4.63781	0	0	0	0
2336	4.63718	0	0	0	0
2338	4.63734	0	0	0	0
2340	4.63546	0	0	0	0
2342	4.63671	0	0	0	0
2344	4.63468	0	0	0	0
2346	4.63406	0	0	0	0
2348	4.63734	0	0	0	0
2350	4.63609	0	0	0	0
2352	4.63796	0	0	0	0
2354	4.63687	0	0	0	0
2356	4.63015	0	0	0	0
2358	4.63671	0	0	0	0
2360	4.63843	0	0	0	0
2362	4.64015	0	0	0	0
2364	4.63843	0	0	0	0
2366	4.63843	0	0	0	0
2368	4.63671	0	0	0	0
2370	4.63202	0	0	0	0
2372	4.63812	0	0	0	0
2374	4.63687	0	0	0	0
2376	4.63343	0	0	0	0
2378	4.63609	0	0	0	0
2380	4.63624	0	0	0	0
2382	4.63437	0	0	0	0
2384	4.63499	0	0	0	0
2386	4.63718	0	0	0	0
2388	4.63718	0	0	0	0
2390	4.63468	0	0	0	0
2392	4.63577	0	0	0	0
2394	4.63562	0	0	0	0
2396	4.63687	0	0	0	0
2398	4.63781	0	0	0	0
2400	4.63702	0	0	0	0
2402	4.63702	0	0	0	0
2404	4.63749	0	0	0	0
2406	4.63812	0	0	0	0
2408	4.63687	0	0	0	0
2410	4.63827	0	0	0	0
2412	4.63609	0	0	0	0
2414	4.62937	0	0	0	0
2416	4.63687	0	0	0	0
2418	4.63296	0	0	0	0
2420	4.6364	0	0	0	0
2422	4.63671	0	0	0	0
2424	4.63687	0	0	0	0
2426	4.63749	0	0	0	0
2428	4.6353	0	0	0	0
2430	4.63702	0	0	0	0
2432	4.63749	0	0	0	0
2434	4.63327	0	0	0	0
2436	4.63812	0	0	0	0
2438	4.63702	0	0	0	0
2440	4.63749	0	0	0	0
2442	4.6364	0	0	0	0
2444	4.63624	0	0	0	0
2446	4.63734	0	0	0	0
2448	4.63515	0	0	0	0
2450	4.63609	0	0	0	0
2452	4.63468	0	0	0	0
2454	4.63499	0	0	0	0
2456	4.63609	0	0	0	7454.01
2458	4.63187	0	0	0	0
2460	4.63437	0	0	0	0
2462	4.63593	0	0	0	0
2464	4.63484	0	0	0	0
2466	4.62421	0	0	0	0
2468	4.63593	0	0	0	0
2470	4.63718	0	0	0	0
2472	4.62655	0	0	0	0
2474	4.6289	0	0	0	0
2476	4.63593	0	0	0	0
2478	4.63359	0	0	0	0
2480	4.63671	0	0	0	0
2482	4.63718	0	0	0	0
2484	4.63749	0	0	0	0
2486	4.63062	0	0	0	0
2488	4.63593	0	0	0	0
2490	4.63734	0	0	0	0
2492	4.63656	0	0	0	0
2494	4.63437	0	0	0	0
2496	4.63656	0	0	0	0
2498	4.63374	0	0	0	0
2500	4.63562	0	0	0	0
2502	4.6364	0	0	0	0
2504	4.63827	0	0	0	0
2506	4.63734	0	0	0	0
2508	4.63609	0	0	0	0
2510	4.63781	0	0	0	0
2512	4.6364	0	0	0	0
2514	4.63843	0	0	0	0
2516	4.63484	0	0	0	0
2518	4.63827	0	0	0	0
2520	4.63656	0	0	0	0
2522	4.62874	0	0	0	0
2524	4.63546	0	0	0	0
2526	4.63749	0	0	0	0
2528	4.63671	0	0	0	0
2530	4.63624	0	0	0	0
2532	4.63343	0	0	0	0
2534	4.63468	0	0	0	0
2536	4.63015	0	0	0	0
2538	4.63718	0	0	0	0
2540	4.63296	0	0	0	0
2542	4.63796	0	0	0	0
2544	4.63702	0	0	0	0
2546	4.63499	0	0	0	0
2548	4.6303	0	0	0	0
2550	4.63343	0	0	0	0
2552	4.63702	0	0	0	0
2554	4.63671	0	0	0	0
2556	4.63874	0	0	0	0
2558	4.6289	0	0	0	0
2560	4.6339	0	0	0	0
2562	4.6364	0	0	0	0
2564	4.63593	0	0	0	0
2566	4.6364	0	0	0	0
2568	4.63562	0	0	0	0
2570	4.63593	0	0	0	0
2572	4.63624	0	0	0	0
2574	4.63827	0	0	0	0
2576	4.63671	0	0	0	0
2578	4.63781	0	0	0	0
2580	4.63812	0	0	0	0
2582	4.6314	0	0	0	0
2584	4.63765	0	0	0	0
2586	4.63468	0	0	0	0
2588	4.63671	0	0	0	0
2590	4.63671	0	0	0	0
2592	4.63827	0	0	0	0
2594	4.63421	0	0	0	0
2596	4.63656	0	0	0	3905.01
2598	4.62984	0	0	0	0
2600	4.63702	0	0	0	0
2602	4.63749	0	0	0	0
2604	4.62718	0	0	0	0
2606	4.6364	0	0	0	0
2608	4.63499	0	0	0	0
2610	4.63406	0	0	0	0
2612	4.63343	0	0	0	0
2614	4.63702	0	0	0	0
2616	4.63593	0	0	0	0
2618	4.62374	0	0	0	0
2620	4.63452	0	0	0	0
2622	4.63546	0	0	0	0
2624	4.63484	0	0	0	0
2626	4.63499	0	0	0	0
2628	4.63577	0	0	0	0
2630	4.63562	0	0	0	0
2632	4.63359	0	0	0	0
2634	4.63577	0	0	0	0
2636	4.63343	0	0	0	0
2638	4.63734	0	0	0	0
2640	4.63546	0	0	0	0
2642	4.63687	0	0	0	0
2644	4.63406	0	0	0	0
2646	4.63796	0	0	0	0
2648	4.63546	0	0	0	0
2650	4.63734	0	0	0	0
2652	4.63952	0	0	0	0
2654	4.63796	0	0	0	0
2656	4.6353	0	0	0	0
2658	4.63499	0	0	0	0
2660	4.63249	0	0	0	0
2662	4.63796	0	0	0	0
2664	4.63546	0	0	0	0
2666	4.63702	0	0	0	0
2668	4.63656	0	0	0	0
2670	4.6364	0	0	0	0
2672	4.63718	0	0	0	0
2674	4.6364	0	0	0	0
2676	4.63577	0	0	0	0
2678	4.63687	0	0	0	0
2680	4.63577	0	0	0	0
2682	4.63093	0	0	0	0
2684	4.62296	0	0	0	0
2686	4.63499	0	0	0	0
2688	4.63796	0	0	0	0
2690	4.63546	0	0	0	0
2692	4.63609	0	0	0	0
2694	4.6364	0	0	0	0
2696	4.62718	0	0	0	0
2698	4.63609	0	0	0	0
2700	4.63796	0	0	0	0
2702	4.63452	0	0	0	0
2704	4.62874	0	0	0	0
2706	4.63624	0	0	0	0
2708	4.63656	0	0	0	0
2710	4.63468	0	0	0	0
2712	4.6353	0	0	0	0
2714	4.63624	0	0	0	0
2716	4.63796	0	0	0	0
2718	4.63374	0	0	0	0
2720	4.63312	0	0	0	0
2722	4.63859	0	0	0	0
2724	4.63718	0	0	0	0
2726	4.63499	0	0	0	0
2728	4.63609	0	0	0	0
2730	4.63577	0	0	0	0
2732	4.63874	0	0	0	0
2734	4.63437	0	0	0	0
2736	4.63577	0	0	0	0
2738	4.63796	0	0	0	0
2740	4.63452	0	0	0	0
2742	4.63202	0	0	0	0
2744	4.6303	0	0	0	0
2746	4.6364	0	0	0	0
2748	4.63702	0	0	0	0
2750	4.63437	0	0	0	0
2752	4.63499	0	0	0	0
2754	4.63656	0	0	0	0
2756	4.63577	0	0	0	0
2758	4.63734	0	0	0	0
2760	4.63781	0	0	0	0
2762	4.63796	0	0	0	0
2764	4.63265	0	0	0	0
2766	4.63515	0	0	0	0
2768	4.63796	0	0	0	0
2770	4.63734	0	0	0	0
2772	4.63624	0	0	0	0
2774	4.63577	0	0	0	0
2776	4.63406	0	0	0	0
2778	4.63734	0	0	0	0
2780	4.63609	0	0	0	0
2782	4.63781	0	0	0	0
2784	4.63843	0	0	0	0
2786	4.63749	0	0	0	0
2788	4.63781	0	0	0	0
2790	4.63468	0	0	0	0
2792	4.63609	0	0	0	0
2794	4.63171	0	0	0	0
2796	4.63749	0	0	0	0
2798	4.63609	0	0	0	0
2800	4.63843	0	0	0	0
2802	4.6228	0	0	0	0
2804	4.63015	0	0	0	0
2806	4.63609	0	0	0	0
2808	4.63202	0	0	0	0
2810	4.63484	0	0	0	0
2812	4.6339	0	0	0	0
2814	4.63499	0	0	0	0
2816	4.63562	0	0	0	0
2818	4.63593	0	0	0	0
2820	4.63281	0	0	0	0
2822	4.63577	0	0	0	0
2824	4.63546	0	0	0	0
2826	4.63609	0	0	0	0
2828	4.63484	0	0	0	0
2830	4.63656	0	0	0	0
2832	4.63406	0	0	0	0
2834	4.62827	0	0	0	0
2836	4.6353	0	0	0	0
2838	4.63515	0	0	0	0
2840	4.63593	0	0	0	0
2842	4.63702	0	0	0	0
2844	4.63546	0	0	0	0
2846	4.6364	0	0	0	0
2848	4.62984	0	0	0	0
2850	4.63593	0	0	0	0
2852	4.63406	0	0	0	0
2854	4.6364	0	0	0	0
2856	4.63687	0	0	0	0
2858	4.63609	0	0	0	0
2860	4.63468	0	0	0	0
2862	4.63593	0	0	0	0
2864	4.62796	0	0	0	0
2866	4.63718	0	0	0	0
2868	4.63827	0	0	0	0
2870	4.63624	0	0	0	0
2872	4.6364	0	0	0	0
2874	4.63671	0	0	0	0
2876	4.63468	0	0	0	0
2878	4.63827	0	0	0	0
2880	4.63734	0	0	0	0
2882	4.63687	0	0	0	0
2884	4.63593	0	0	0	0
2886	4.63562	0	0	0	0
2888	4.6353	0	0	0	0
2890	4.63562	0	0	0	0
2892	4.63734	0	0	0	0
2894	4.63437	0	0	0	0
2896	4.63359	0	0	0	0
2898	4.6364	0	0	0	0
2900	4.63702	0	0	0	0
2902	4.63671	0	0	0	0
2904	4.63702	0	0	0	0
2906	4.63452	0	0	0	0
2908	4.63593	0	0	0	0
2910	4.63687	0	0	0	0
2912	4.63187	0	0	0	0
2914	4.63687	0	0	0	0
2916	4.63671	0	0	0	0
2918	4.62812	0	0	0	0
2920	4.63593	0	0	0	0
2922	4.63515	0	0	0	0
2924	4.63827	0	0	0	0
2926	4.63859	0	0	0	0
2928	4.63749	0	0	0	0
2930	4.63109	0	0	0	0
2932	4.63718	0	0	0	0
2934	4.63796	0	0	0	0
2936	4.62734	0	0	0	0
2938	4.63671	0	0	0	0
2940	4.63577	0	0	0	0
2942	4.6353	0	0	0	0
2944	4.63452	0	0	0	0
2946	4.63734	0	0	0	0
2948	4.6364	0	0	0	0
2950	4.63843	0	0	0	0
2952	4.63624	0	0	0	0
2954	4.63468	0	0	0	0
2956	4.63702	0	0	0	0
2958	4.63749	0	0	0	0
2960	4.63765	0	0	0	0
2962	4.63702	0	0	0	0
2964	4.63796	0	0	0	0
2966	4.63812	0	0	0	0
2968	4.63171	0	0	0	0
2970	4.63359	0	0	0	0
2972	4.63546	0	0	0	0
2974	4.63718	0	0	0	0
2976	4.63593	0	0	0	0
2978	4.62937	0	0	0	0
2980	4.62984	0	0	0	0
2982	4.6339	0	0	0	0
2984	4.63468	0	0	0	0
2986	4.63546	0	0	0	0
2988	4.63702	0	0	0	0
2990	4.63812	0	0	0	0
2992	4.62421	0	0	0	0
2994	4.63421	0	0	0	0
2996	4.63702	0	0	0	0
2998	4.6364	0	0	0	0
3000	4.63593	0	0	0	0
3002	4.63452	0	0	0	0
3004	4.63609	0	0	0	0
3006	4.63249	0	0	0	0
3008	4.62921	0	0	0	0
3010	4.63593	0	0	0	0
3012	4.63593	0	0	0	0
3014	4.63452	0	0	0	0
3016	4.6353	0	0	0	0
3018	4.63265	0	0	0	0
3020	4.63702	0	0	0	0
3022	4.63546	0	0	0	0
3024	4.63718	0	0	0	0
3026	4.63671	0	0	0	0
3028	4.6353	0	0	0	0
3030	4.63577	0	0	0	0
3032	4.63624	0	0	0	0
3034	4.63796	0	0	0	0
3036	4.6353	0	0	0	0
3038	4.63249	0	0	0	0
3040	4.63562	0	0	0	0
3042	4.63702	0	0	0	0
3044	4.63546	0	0	0	0
3046	4.63624	0	0	0	0
3048	4.63671	0	0	0	0
3050	4.63749	0	0	0	0
3052	4.63093	0	0	0	0
3054	4.63343	0	0	0	0
3056	4.63359	0	0	0	0
3058	4.6364	0	0	0	0
3060	4.63687	0	0	0	0
3062	4.63406	0	0	0	0
3064	4.63359	0	0	0	0
3066	4.63593	0	0	0	0
3068	4.63327	0	0	0	0
3070	4.63656	0	0	0	0
3072	4.63609	0	0	0	0
3074	4.63109	0	0	0	0
3076	4.63312	0	0	0	0
3078	4.63562	0	0	0	0
3080	4.63187	0	0	0	0
3082	4.63577	0	0	0	0
3084	4.63781	0	0	0	0
3086	4.62952	0	0	0	0
3088	4.63687	0	0	0	0
3090	4.63656	0	0	0	0
3092	4.6339	0	0	0	0
3094	4.63749	0	0	0	0
3096	4.63765	0	0	0	0
3098	4.63624	0	0	0	0
3100	4.63593	0	0	0	0
3102	4.63546	0	0	0	0
3104	4.63515	0	0	0	0
3106	4.63827	0	0	0	0
3108	4.63656	0	0	0	0
3110	4.6389	0	0	0	0
3112	4.63327	0	0	0	0
3114	4.63765	0	0	0	0
3116	4.63671	0	0	0	0
3118	4.63749	0	0	0	0
3120	4.63702	0	0	0	0
3122	4.63859	0	0	0	0
3124	4.63577	0	0	0	0
3126	4.63609	0	0	0	0
3128	4.63546	0	0	0	0
3130	4.63687	0	0	0	0
3132	4.63827	0	0	0	0
3134	4.63671	0	0	0	0
3136	4.63015	0	0	0	0
3138	4.63781	0	0	0	0
3140	4.63437	0	0	0	0
3142	4.63343	0	0	0	0
3144	4.6364	0	0	0	0
3146	4.63468	0	0	0	0
3148	4.63593	0	0	0	0
3150	4.63671	0	0	0	0
3152	4.63374	0	0	0	0
3154	4.63656	0	0	0	0
3156	4.63359	0	0	0	0
3158	4.63577	0	0	0	0
3160	4.63468	0	0	0	0
3162	4.63406	0	0	0	0
3164	4.63515	0	0	0	0
3166	4.63624	0	0	0	0
3168	4.63577	0	0	0	0
3170	4.63577	0	0	0	0
3172	4.63656	0	0	0	0
3174	4.63406	0	0	0	0
3176	4.62952	0	0	0	0
3178	4.63515	0	0	0	0
3180	4.63296	0	0	0	0
3182	4.63437	0	0	0	0
3184	4.63546	0	0	0	0
3186	4.62827	0	0	0	0
3188	4.63093	0	0	0	0
3190	4.63609	0	0	0	0
3192	4.63609	0	0	0	0
3194	4.63593	0	0	0	0
3196	4.63343	0	0	0	0
3198	4.63515	0	0	0	0
3200	4.63624	0	0	0	0
3202	4.63718	0	0	0	0
3204	4.63702	0	0	0	0
3206	4.63656	0	0	0	0
3208	4.63312	0	0	0	0
3210	4.6353	0	0	0	0
3212	4.6353	0	0	0	0
3214	4.6364	0	0	0	0
3216	4.63656	0	0	0	0
3218	4.63343	0	0	0	0
3220	4.62484	0	0	0	0
3222	4.63452	0	0	0	0
3224	4.62952	0	0	0	0
3226	4.63656	0	0	0	0
3228	4.63359	0	0	0	0
3230	4.63187	0	0	0	0
3232	4.63609	0	0	0	0
3234	4.63624	0	0	0	0
3236	4.62843	0	0	0	0
3238	4.63781	0	0	0	0
3240	4.63781	0	0	0	0
3242	4.63171	0	0	0	0
3244	4.63577	0	0	0	0
3246	4.63609	0	0	0	0
3248	4.62577	0	0	0	0
3250	4.63749	0	0	0	0
3252	4.63874	0	0	0	0
3254	4.63468	0	0	0	0
3256	4.63343	0	0	0	0
3258	4.63624	0	0	0	0
3260	4.63812	0	0	0	0
3262	4.63609	0	0	0	0
3264	4.63499	0	0	0	0
3266	4.62452	0	0	0	0
3268	4.63577	0	0	0	0
3270	4.63718	0	0	0	0
3272	4.63421	0	0	0	0
3274	4.6364	0	0	0	0
3276	4.63484	0	0	0	0
3278	4.63124	0	0	0	0
3280	4.63515	0	0	0	0
3282	4.63562	0	0	0	0
3284	4.63546	0	0	0	0
3286	4.63593	0	0	0	0
3288	4.63843	0	0	0	0
3290	4.6353	0	0	0	0
3292	4.6353	0	0	0	0
3294	4.63312	0	0	0	0
3296	4.63624	0	0	0	0
3298	4.63734	0	0	0	0
3300	4.63499	0	0	0	0
3302	4.63281	0	0	0	0
3304	4.63562	0	0	0	0
3306	4.63734	0	0	0	0
3308	4.63062	0	0	0	0
3310	4.63656	0	0	0	0
3312	4.63937	0	0	0	0
3314	4.6364	0	0	0	0
3316	4.63702	0	0	0	0
3318	4.63671	0	0	0	0
3320	4.63327	0	0	0	0
3322	4.63796	0	0	0	0
3324	4.6364	0	0	0	0
3326	4.63593	0	0	0	0
3328	4.63327	0	0	0	0
3330	4.63624	0	0	0	0
3332	4.63656	0	0	0	0
3334	4.6353	0	0	0	0
3336	4.63718	0	0	0	0
3338	4.6289	0	0	0	0
3340	4.6289	0	0	0	0
3342	4.63562	0	0	0	0
3344	4.63593	0	0	0	0
3346	4.63437	0	0	0	0
3348	4.63562	0	0	0	0
3350	4.6364	0	0	0	0
3352	4.63359	0	0	0	0
3354	4.63562	0	0	0	0
3356	4.63265	0	0	0	0
3358	4.63577	0	0	0	0
3360	4.63734	0	0	0	0
3362	4.63484	0	0	0	0
3364	4.63593	0	0	0	0
3366	4.62874	0	0	0	0
3368	4.6364	0	0	0	0
3370	4.63593	0	0	0	0
3372	4.63546	0	0	0	0
3374	4.63624	0	0	0	0
3376	4.6339	0	0	0	0
3378	4.63624	0	0	0	0
3380	4.63406	0	0	0	0
3382	4.63484	0	0	0	0
3384	4.63452	0	0	0	0
3386	4.63437	0	0	0	0
3388	4.63468	0	0	0	0
3390	4.63515	0	0	0	0
3392	4.63593	0	0	0	0
3394	4.63437	0	0	0	0
3396	4.63624	0	0	0	0
3398	4.63499	0	0	0	0
3400	4.6364	0	0	0	0
3402	4.63327	0	0	0	0
3404	4.63265	0	0	0	0
3406	4.63437	0	0	0	0
3408	4.63562	0	0	0	0
3410	4.6353	0	0	0	0
3412	4.63577	0	0	0	0
3414	4.63702	0	0	0	0
3416	4.63281	0	0	0	0
3418	4.63718	0	0	0	0
3420	4.63562	0	0	0	0
3422	4.6253	0	0	0	0
3424	4.63546	0	0	0	0
3426	4.63656	0	0	0	0
3428	4.63609	0	0	0	5443.01
3430	4.6364	0	0	0	6404.01
3432	4.63921	0	0	0	0
3434	4.63421	0	0	0	0
3436	4.63624	0	0	0	0
3438	4.62999	0	0	0	0
3440	4.63749	0	0	0	0
3442	4.63562	0	0	0	0
3444	4.63452	0	0	0	0
3446	4.63515	0	0	0	0
3448	4.63734	0	0	0	0
3450	4.62843	0	0	0	0
3452	4.63484	0	0	0	0
3454	4.6364	0	0	0	0
3456	4.63609	0	0	0	0
3458	4.63562	0	0	0	0
3460	4.63546	0	0	0	0
3462	4.6364	0	0	0	0
3464	4.63546	0	0	0	0
3466	4.63656	0	0	0	0
3468	4.63546	0	0	0	0
3470	4.63093	0	0	0	0
3472	4.62546	0	0	0	0
3474	4.6289	0	0	0	0
3476	4.63796	0	0	0	0
3478	4.63796	0	0	0	0
3480	4.6364	0	0	0	0
3482	4.63468	0	0	0	0
3484	4.63671	0	0	0	0
3486	4.6364	0	0	0	0
3488	4.63671	0	0	0	0
3490	4.63609	0	0	0	0
3492	4.63734	0	0	0	0
3494	4.63812	0	0	0	0
3496	4.63593	0	0	0	0
3498	4.63468	0	0	0	0
3500	4.63234	0	0	0	0
3502	4.63765	0	0	0	0
3504	4.63343	0	0	0	0
3506	4.63546	0	0	0	0
3508	4.63671	0	0	0	0
3510	4.63687	0	0	0	0
3512	4.63687	0	0	0	0
3514	4.63687	0	0	0	0
3516	4.63702	0	0	0	0
3518	4.63499	0	0	0	0
3520	4.63593	0	0	0	0
3522	4.63577	0	0	0	0
3524	4.63609	0	0	0	0
3526	4.63796	0	0	0	0
3528	4.63687	0	0	0	0
3530	4.63624	0	0	0	0
3532	4.63562	0	0	0	0
3534	4.63374	0	0	0	0
3536	4.63656	0	0	0	0
3538	4.63577	0	0	0	0
3540	4.63327	0	0	0	0
3542	4.63499	0	0	0	0
3544	4.62781	0	0	0	0
3546	4.63015	0	0	0	0
3548	4.6353	0	0	0	0
3550	4.63499	0	0	0	0
3552	4.63609	0	0	0	0
3554	4.63327	0	0	0	0
3556	4.63499	0	0	0	0
3558	4.63577	0	0	0	0
3560	4.63468	0	0	0	0
3562	4.6364	0	0	0	0
3564	4.63656	0	0	0	0
3566	4.63671	0	0	0	0
3568	4.63234	0	0	0	0
3570	4.63484	0	0	0	0
3572	4.63702	0	0	0	0
3574	4.63687	0	0	0	0
3576	4.6353	0	0	0	0
3578	4.6364	0	0	0	0
3580	4.63577	0	0	0	0
3582	4.6364	0	0	0	0
3584	4.6289	0	0	0	0
3586	4.63671	0	0	0	0
3588	4.62499	0	0	0	0
3590	4.63546	0	0	0	0
3592	4.63218	0	0	0	0
3594	4.63562	0	0	0	0
3596	4.63609	0	0	0	0
3598	4.63609	0	0	0	0
3600	4.63359	0	0	0	0
3602	4.63515	0	0	0	0
3604	4.63562	0	0	0	0
3606	4.63593	0	0	0	0
3608	4.63515	0	0	0	0
3610	4.63734	0	0	0	0
3612	4.63671	0	0	0	0
3614	4.63406	0	0	0	0
3616	4.6339	0	0	0	0
3618	4.63687	0	0	0	0
3620	4.63671	0	0	0	0
3622	4.63734	0	0	0	0
3624	4.63796	0	0	0	0
3626	4.63656	0	0	0	0
3628	4.63468	0	0	0	0
3630	4.63218	0	0	0	0
3632	4.63624	0	0	0	0
3634	4.63452	0	0	0	0
3636	4.63406	0	0	0	0
3638	4.62265	0	0	0	0
3640	4.63484	0	0	0	0
3642	4.63468	0	0	0	0
3644	4.63656	0	0	0	0
3646	4.6339	0	0	0	0
3648	4.63421	0	0	0	0
3650	4.62593	0	0	0	0
3652	4.63562	0	0	0	0
3654	4.6314	0	0	0	0
3656	4.6364	0	0	0	0
3658	4.63718	0	0	0	0
3660	4.63187	0	0	0	0
3662	4.63624	0	0	0	0
3664	4.63406	0	0	0	0
3666	4.63484	0	0	0	0
3668	4.6353	0	0	0	0
3670	4.63609	0	0	0	0
3672	4.63562	0	0	0	0
3674	4.63515	0	0	0	0
3676	4.63593	0	0	0	0
3678	4.63656	0	0	0	0
3680	4.63484	0	0	0	0
3682	4.63749	0	0	0	0
3684	4.63577	0	0	0	0
3686	4.63499	0	0	0	0
3688	4.62155	0	0	0	0
3690	4.63546	0	0	0	0
3692	4.6364	0	0	0	0
3694	4.63343	0	0	0	0
3696	4.63577	0	0	0	0
3698	4.63577	0	0	0	0
3700	4.63234	0	0	0	0
3702	4.6353	0	0	0	0
3704	4.63687	0	0	0	0
3706	4.63124	0	0	0	0
3708	4.63515	0	0	0	0
3710	4.63624	0	0	0	0
3712	4.63359	0	0	0	0
3714	4.63656	0	0	0	0
3716	4.63656	0	0	0	0
3718	4.63671	0	0	0	0
3720	4.63765	0	0	0	0
3722	4.63577	0	0	0	0
3724	4.63593	0	0	0	0
3726	4.63406	0	0	0	0
3728	4.63562	0	0	0	0
3730	4.63484	0	0	0	0
3732	4.63406	0	0	0	0
3734	4.63734	0	0	0	0
3736	4.63452	0	0	0	0
3738	4.63624	0	0	0	0
3740	4.63671	0	0	0	0
3742	4.6364	0	0	0	0
3744	4.63671	0	0	0	0
3746	4.63437	0	0	0	0
3748	4.62906	0	0	0	0
3750	4.6239	0	0	0	0
3752	4.63499	0	0	0	0
3754	4.63702	0	0	0	0
3756	4.6364	0	0	0	0
3758	4.63468	0	0	0	0
3760	4.63546	0	0	0	0
3762	4.63687	0	0	0	0
3764	4.63609	0	0	0	0
3766	4.63624	0	0	0	0
3768	4.63359	0	0	0	0
3770	4.63624	0	0	0	0
3772	4.63421	0	0	0	0
3774	4.63421	0	0	0	0
3776	4.63624	0	0	0	0
3778	4.6364	0	0	0	0
3780	4.63452	0	0	0	0
3782	4.63296	0	0	0	0
3784	4.63609	0	0	0	0
3786	4.62921	0	0	0	0
3788	4.63609	0	0	0	0
3790	4.62796	0	0	0	0
3792	4.63562	0	0	0	0
3794	4.63546	0	0	0	0
3796	4.63437	0	0	0	0
3798	4.63109	0	0	0	0
3800	4.63577	0	0	0	0
3802	4.63515	0	0	0	0
3804	4.6353	0	0	0	0
3806	4.63234	0	0	0	0
3808	4.63359	0	0	0	0
3810	4.63656	0	0	0	0
3812	4.6353	0	0	0	0
3814	4.63546	0	0	0	0
3816	4.63077	0	0	0	0
3818	4.62843	0	0	0	0
3820	4.6239	0	0	0	0
3822	4.63484	0	0	0	0
3824	4.63593	0	0	0	0
3826	4.63546	0	0	0	0
3828	4.63296	0	0	0	0
3830	4.63562	0	0	0	0
3832	4.63406	0	0	0	0
3834	4.63437	0	0	0	0
3836	4.63656	0	0	0	0
3838	4.62999	0	0	0	0
3840	4.63406	0	0	0	0
3842	4.63499	0	0	0	0
3844	4.6264	0	0	0	0
3846	4.63624	0	0	0	0
3848	4.63718	0	0	0	0
3850	4.6364	0	0	0	0
3852	4.63484	0	0	0	0
3854	4.63577	0	0	0	0
3856	4.63468	0	0	0	0
3858	4.63515	0	0	0	0
3860	4.63718	0	0	0	0
3862	4.63765	0	0	0	0
3864	4.63577	0	0	0	0
3866	4.63593	0	0	0	0
3868	4.63421	0	0	0	0
3870	4.63562	0	0	0	0
3872	4.63702	0	0	0	0
3874	4.63609	0	0	0	0
3876	4.63359	0	0	0	0
3878	4.63249	0	0	0	0
3880	4.63671	0	0	0	0
3882	4.63671	0	0	0	0
3884	4.63562	0	0	0	0
3886	4.63702	0	0	0	0
3888	4.6339	0	0	0	0
3890	4.63624	0	0	0	0
3892	4.63234	0	0	0	0
3894	4.62734	0	0	0	0
3896	4.63687	0	0	0	0
3898	4.63499	0	0	0	0
3900	4.63499	0	0	0	0
3902	4.63359	0	0	0	0
3904	4.63468	0	0	0	0
3906	4.6353	0	0	0	0
3908	4.6364	0	0	0	0
3910	4.63656	0	0	0	0
3912	4.63656	0	0	0	0
3914	4.63687	0	0	0	0
3916	4.63484	0	0	0	0
3918	4.63515	0	0	0	0
3920	4.63609	0	0	0	0
3922	4.63749	0	0	0	0
3924	4.62546	0	0	0	0
3926	4.62546	0	0	0	0
3928	4.63624	0	0	0	0
3930	4.63265	0	0	0	0
3932	4.6364	0	0	0	0
3934	4.63624	0	0	0	0
3936	4.62843	0	0	0	0
3938	4.63546	0	0	0	0
3940	4.6339	0	0	0	0
3942	4.63312	0	0	0	0
3944	4.63765	0	0	0	0
3946	4.63702	0	0	0	0
3948	4.63468	0	0	0	0
3950	4.63406	0	0	0	0
3952	4.63484	0	0	0	0
3954	4.63593	0	0	0	0
3956	4.63609	0	0	0	0
3958	4.63671	0	0	0	0
3960	4.6353	0	0	0	0
3962	4.63327	0	0	0	0
3964	4.63546	0	0	0	0
3966	4.63546	0	0	0	0
3968	4.6353	0	0	0	0
3970	4.63562	0	0	0	0
3972	4.6364	0	0	0	0
3974	4.63249	0	0	0	0
3976	4.6353	0	0	0	0
3978	4.63609	0	0	0	0
3980	4.63609	0	0	0	0
3982	4.63624	0	0	0	0
3984	4.63452	0	0	0	0
3986	4.63624	0	0	0	0
3988	4.63249	0	0	0	0
3990	4.63577	0	0	0	0
3992	4.63624	0	0	0	0
3994	4.6314	0	0	0	0
3996	4.63421	0	0	0	0
[truncated: 84,400 more rows]
