# Supplementary material for: Nesting box imager: Contact-free, real-time measurement of activity, surface body temperature, and respiratory rate applied to hibernating mouse models
Source: PLoS Biol. 2019 Jul 24;17(7):e3000406. doi: 10.1371/journal.pbio.3000406 (PMC6682158; doi:10.1371/journal.pbio.3000406)
Supplement: S2 Data — (XLSX) [file pbio.3000406.s023.xlsx]

## Sheet: Calibration (3a)
	EB warm	EB Cold	WI warm	WI cold 1	WI cold 2
Optical	33.8841	25.2514	28.2514	21.9167	31.9322
Thermocouple	34.0367	25.67	31.8415	28.5336	26.6755
Δ	0.448264	1.63074	11.2751	23.1899	-19.7062
Optical (stdev)	0.0285341	0.113657	0.0338557	0.0920418	0.0962461
Thermocouple (stdev)	0.11516	2.25291	0.0230687	9.20788	2.35582
	Mouse 1	Mouse 2	Mouse 3	Mouse 4	Mouse 5
Optical	34.6048	33.6422	33.7423	33.385	34.9718
Thermocouple	33.964	33.3661	34.0905	32.8097	36.2285
Error (%)	-1.88659	-0.827386	1.02127	-1.75328	3.46901
Δ	0.64076	0.276066	0.348155	0.575245	1.25677
Optical (stdev)	0.416776	0.278287	0.299121	0.880572	0.504351
Thermocouple (stdev)	0.11516	2.25291	0.0230687	9.20788	2.35582
Error %	1.88659	0.827386	1.02127	1.75328	3.46901
		Avg Error %	1.79151
				Hand warm	Hand Cold	Mouse 1	Mouse 2	Mouse 3	Mouse 4	Mouse 5	Avg
			Thermal Camera (TC)	33.8841	25.2514	34.6048	33.6422	33.7423	33.385	34.9718
			Thermocouple (tc)	34.0367	25.67	33.964	33.3661	34.0905	32.8097	36.2285
			Δ |(TC-tc)|	0.448264	1.63074	0.64076	0.276066	0.348155	0.575245	1.25677	0.739429
			Stdev (n = 6) TC	0.0285341	0.113657	0.416776	0.278287	0.299121	0.880572	0.504351	0.360185

## Sheet: Waking Mouse (3d)
Elapsed Time (s)	Temperature (Lepton Unit)
0	8310.2
10	8321.7
20	8333.6
30	8340
39	8343.8
49	8348.4
59	8350.7
69	8349
78	8349.7
88	8349.5
98	8349.9
107	8346.4
117	8346
127	8349.3
136	8348.7
146	8347.5
156	8345.3
166	8344.8
175	8344.6
185	8344.1
195	8344.3
205	8344
214	8344.8
224	8344.6
234	8342.4
244	8342.4
253	8342.2
263	8343.2
273	8342
282	8346.9
292	8346.4
302	8344.2
312	8342.2
321	8342.3
331	8341.9
341	8342.1
350	8341.6
360	8343.1
370	8341.3
380	8343.9
389	8341.5
399	8341.1
409	8340.4
419	8339.5
428	8353.8
438	8355
448	8353.6
457	8354.3
467	8353.3
477	8353.3
487	8353.5
496	8350.9
506	8351.8
516	8351.7
526	8352.3
535	8349.1
545	8349.9
555	8349.9
565	8348.8
574	8346.9
584	8353.1
594	8354.1
603	8354.7
613	8353.7
623	8353.1
633	8353.4
643	8352.1
652	8352.3
662	8353.3
672	8352.2
682	8351.6
691	8347.8
701	8348.7
711	8348.5
721	8347.6
730	8344.6
740	8349.9
750	8349.8
760	8349.4
769	8348.4
779	8348.8
789	8348.3
799	8347.7
808	8346.8
818	8350.1
828	8348.2
838	8347.1
847	8348.5
857	8347.6
867	8347.6
876	8333.1
886	8332.8
896	8336.6
906	8333.7
915	8334.3
925	8335.6
935	8333.8
945	8333
954	8332.9
964	8331.9
974	8332.7
983	8332.6
993	8330.6
1003	8331
1013	8329.8
1022	8328.9
1032	8327.4
1042	8329.4
1052	8330.1
1061	8330.1
1071	8330.2
1081	8329.1
1091	8330.3
1100	8330.4
1110	8328.1
1120	8330.6
1130	8330.4
1139	8330
1149	8327.6
1159	8328.8
1169	8327.7
1179	8327.2
1188	8324.4
1198	8333.1
1208	8333.7
1218	8331.5
1227	8331.4
1237	8330.8
1247	8329.4
1256	8330.2
1266	8328.4
1276	8328.1
1286	8329
1295	8328.6
1305	8327.6
1315	8329.2
1325	8327.7
1334	8325.7
1344	8326.6
1354	8328.1
1364	8327.6
1373	8326.6
1383	8326.2
1393	8326.6
1403	8325.6
1412	8325
1422	8326.1
1432	8325.9
1441	8325.2
1451	8324.7
1461	8325.1
1471	8322.8
1480	8324.2
1490	8323.7
1500	8341.3
1510	8340.1
1519	8340.6
1529	8339.2
1539	8340.1
1549	8339.3
1558	8339.2
1568	8338.3
1578	8340.3
1588	8340
1597	8338.3
1607	8336.5
1617	8338.9
1627	8337
1636	8336
1646	8335.6
1656	8341.9
1665	8339.8
1675	8341.8
1685	8339.8
1695	8340.2
1704	8350.7
1714	8351.7
1724	8352.1
1733	8354
1743	8353.6
1753	8350.2
1763	8350.3
1772	8351.8
1782	8349.7
1792	8348.6
1801	8351.3
1811	8356.4
1821	8355.9
1831	8354.9
1840	8356.2
1850	8356.2
1860	8353
1869	8353
1879	8353.3
1889	8353
1899	8353.1
1909	8351.8
1918	8351.5
1928	8351.3
1938	8351.4
1947	8349.9
1957	8353.5
1967	8354.6
1976	8353.6
1986	8351.2
1996	8352.9
2006	8352.7
2015	8351.9
2025	8350.2
2035	8352.2
2045	8352
2054	8351.8
2064	8350.8
2074	8351.5
2083	8349.7
2093	8349.1
2103	8350.1
2113	8353.2
2122	8352.8
2132	8352.8
2142	8351.5
2152	8350.9
2161	8351.2
2171	8351
2181	8350
2191	8351.7
2200	8352.1
2210	8351.7
2220	8354.1
2230	8352.2
2239	8351.5
2249	8351.3
2259	8352.4
2269	8353.9
2278	8351.9
2288	8351.6
2298	8352.1
2308	8351.4
2317	8351.1
2327	8350.1
2337	8351.9
2347	8351.5
2356	8350.2
2366	8348.6
2376	8349.2
2386	8350.1
2395	8349.4
2405	8348
2415	32070
2425	8355.6
2434	8355.9
2444	8354.9
2454	8356.6
2463	8354.1
2473	8352.3
2483	8353.3
2493	8354.4
2502	8353.9
2512	8353.2
2522	8352.6
2532	8352.7
2541	8353.6
2551	8354.1
2561	8355
2571	8355
2580	8354.5
2590	8354.2
2600	8354.3
2610	8353.7
2619	8352.3
2629	8352.3
2639	8353.2
2649	8353.7
2658	8352
2668	8350.5
2678	8352.8
2687	8351
2697	8349.4
2707	8350.2
2717	8352.5
2726	8353.8
2736	8352.9
2746	8352.6
2756	8352.1
2765	8350.3
2775	8349.5
2785	8347.8
2794	8349
2804	8349.4
2814	8348.5
2824	8346.6
2834	8348
2843	8346.2
2853	8347.8
2863	8344.2
2872	8348.8
2882	8348.7
2892	8348.9
2902	8348.1
2911	8350.1
2921	8347.8
2931	8347.9
2941	8346.3
2950	8350.1
2960	8348.3
2970	8349.2
2979	8347
2989	8346.5
2999	8346.7
3009	8345.3
3018	8349
3028	8353
3038	8340.3
3048	8340.2
3057	8340.7
3067	8339.9
3077	8338.7
3087	8337.2
3096	8350.2
3106	8351.1
3116	8350.5
3125	8350
3135	8350.1
3145	8349.5
3155	8349.5
3164	8349.2
3174	8351.1
3184	8351.8
3194	8351.8
3203	8351.9
3213	8353.4
3223	8352
3233	8351
3242	8349.6
3252	8353.5
3262	8352.5
3272	8352.3
3281	8351.3
3291	8351.4
3301	8351.1
3311	8350.7
3321	8347.5
3330	8352.3
3340	8353.2
3350	8352.9
3360	8351.1
3369	8351.5
3379	8351.1
3389	8351.2
3399	8352.1
3408	8351.7
3418	8351.1
3428	8349.8
3438	8350.2
3447	8349.6
3457	8350.6
3467	8348.9
3476	8349.8
3486	8351.3
3496	8364.5
3506	8363.9
3515	8363.5
3525	8363.9
3535	8363
3545	8361.8
3554	8364
3564	8364
3574	8362.3
3584	8362.1
3593	8363.2
3603	8362.3
3613	8361.3
3623	8360.1
3632	8366.4
3642	8370.1
3652	8367.8
3662	8367.5
3671	8367.6
3681	8366.7
3691	8366.6
3701	8365.9
3710	8367.1
3720	8366.9
3730	8366.8
3739	8365.2
3749	8366.1
3759	8364.6
3769	8364
3779	8363.2
3788	8381.4
3798	8379.4
3808	8379.1
3818	8380.7
3827	8379.3
3837	8379.7
3847	8379.1
3857	8379.7
3866	8380
3876	8379.6
3886	8379.4
3896	8378.8
3906	8378.4
3915	8377.1
3925	8377.2
3935	8380.8
3945	8382.5
3954	8381.8
3964	8381.1
3974	8379.9
3984	8380.1
3993	8379.2
4003	8377
4013	8379
4023	8381.1
4032	8379.4
4042	8379
4052	8377.7
4062	8377.2
4072	8377.3
4081	8375.6
4091	8378.9
4101	8378.4
4110	8378.2
4120	8377.5
4130	8378
4140	8377.5
4149	8377.5
4159	8376.4
4169	8378.7
4178	8378
4188	8376.3
4198	8377.7
4208	8378.8
4217	8377.7
4227	8377
4237	8380.9
4247	8383.5
4257	8383.5
4266	8383.4
4276	8384.7
4286	8382.4
4296	8382.5
4305	8381.8
4315	8383.1
4325	8383.1
4335	8382
4344	8381.1
4354	8381
4364	8380.9
4374	8381.5
4383	8379.4
4393	8382.7
4403	8382.4
4413	8381.7
4422	8381.2
4432	8383.4
4442	8382
4452	8380.9
4461	8380.3
4471	8379.9
4481	8379.2
4491	8361.9
4500	8361
4510	8361.9
4520	8359.6
4530	8360.7
4539	8359.8
4549	8363
4559	8362.3
4569	8362.8
4578	8362
4588	8361.7
4598	8360
4607	8358.1
4617	8359.2
4627	8360.6
4637	8360.6
4646	8359.8
4656	8360.1
4666	8359.7
4676	8358.5
4685	8358.4
4695	8360.2
4705	8360.5
4715	8360.2
4725	8358.6
4734	8360.1
4744	8359.3
4754	8360.4
4763	8359.2
4773	8361.2
4783	8360.2
4793	8360.6
4802	8358.1
4812	8358.2
4822	8358.2
4831	8358.1
4841	8356.9
4851	8363.9
4861	8364
4870	8350.1
4880	8348.3
4890	8350.4
4900	8349.8
4909	8349.9
4919	8348.5
4929	8350.1
4939	8347.8
4948	8346.9
4958	8347.4
4968	8347.4
4978	8348.1
4988	8346.3
4997	8346.6
5007	8347.4
5017	8348.2
5027	8345.6
5036	8345.3
5046	8346
5056	8343.9
5065	8343
5075	8343.4
5085	8344.7
5095	8344
5104	8345
5114	8343.9
5124	8344.1
5134	8344.7
5144	8341.9
5154	8345.2
5163	8345.3
5173	8344.9
5183	8345.7
5193	8347.3
5202	8345.2
5212	8345.3
5222	8344.1
5231	8345.5
5241	8345.4
5251	8344.6
5261	8343.2
5271	8344.1
5280	8343.7
5290	8343.9
5300	8342.8
5309	8345.8
5319	8346.3
5329	8346.3
5338	8344.5
5348	8346.7
5358	8346.2
5368	8344.1
5378	8344.7
5387	8345
5397	8344.2
5407	8344.1
5417	8342.7
5426	8344.3
5436	8343.9
5446	8343.4
5456	8348.1
5465	8351
5475	8350.2
5485	8347.8
5495	8348.5
5504	8363.1
5514	8363.5
5524	8360.6
5534	8363.2
5543	8364.3
5553	8364
5563	8362.6
5573	8363.1
5583	8361.2
5592	8362.5
5602	8360.1
5612	8361.5
5622	8361.6
5631	8363.6
5641	8360.4
5651	8361.2
5661	8361.8
5670	8361.2
5680	8362.2
5690	8361.1
5700	8360.8
5709	8361
5719	8360.7
5729	8360.8
5739	8360
5749	8357.6
5758	8359
5768	8361.8
5778	8361.5
5788	8360.7
5797	8362.6
5807	8359.8
5817	8359.1
5827	8358.8
5836	8359.8
5846	8359.7
5856	8359.7
5866	8358.2
5876	8358.7
5885	8357.6
5895	8357.3
5905	8356.9
5915	8360.6
5925	8359.9
5934	8359.2
5944	8357.3
5954	8358.8
5964	8357.7
5973	8357.4
5983	8357.8
5993	8357.4
6003	8356.9
6013	8357.2
6022	8355.3
6032	8355.3
6042	8353.9
6051	8353.4
6061	8352.7
6071	8362.2
6081	8361.4
6090	8359.7
6100	8359.5
6110	8360.1
6120	8360.1
6129	8358.7
6139	8360.4
6149	8360.2
6159	8360.4
6168	8360.1
6178	8359.7
6188	8362.3
6198	8357.9
6207	8357.6
6217	8358.9
6227	8359.4
6237	8359.1
6247	8360.5
6256	8358.2
6266	8358.2
6276	8358.6
6286	8358.4
6295	8357.5
6305	8357.2
6315	8357.8
6325	8356.6
6334	8357.1
6344	8357.5
6354	8357.9
6364	8356.5
6373	8360.7
6383	8360.1
6393	8359.4
6403	8358.3
6413	8359.2
6422	8356.9
6432	8357.4
6442	8356.9
6452	8358.9
6461	8361.5
6471	8362.8
6481	8361.5
6491	8362.2
6500	8361.6
6510	8359.2
6520	8359.9
6530	8362.3
6540	8362.5
6549	8360.9
6559	8360.9
6569	8361.7
6579	8360.3
6588	8360
6598	8361.7
6608	8361.6
6618	8359.6
6627	8360.5
6637	8372.8
6647	8372.3
6657	8372.5
6666	8371.4
6676	8377.1
6686	8367.1
6696	8365.2
6706	8364.8
6715	8364.4
6725	8363.8
6735	8363.9
6745	8362.8
6754	8363.3
6764	8363.7
6774	8362
6784	8360
6793	8362.2
6803	8360.5
6813	8360.5
6823	8360.1
6833	8364.3
6842	8363.2
6852	8362.5
6862	8363.3
6872	8361.7
6881	8362.1
6891	8361.8
6901	8361.6
6911	8362.5
6921	8362
6930	8361.7
6940	8363.3
6950	8360.8
6960	8360.7
6970	8357.2
6979	8361.8
6989	8362.7
6999	8361.2
7009	8359.6
7018	8360.4
7028	8360.5
7038	8360.3
7048	8360
7057	8360.2
7067	8359.6
7077	8359.3
7087	8359.6
7096	8359.7
7106	8358
7116	8357.7
7126	8357.2
7135	8361.3
7145	8360.2
7155	8360.1
7165	8358.7
7174	8358.7
7184	8358.3
7194	8359.1
7204	8357.9
7214	8358.5
7223	8358.5
7233	8357.8
7243	8358
7253	8359
7262	8359.6
7272	8357.1
7282	8360.1
7292	8361.8
7301	8363.7
7311	8363.4
7321	8363
7331	8362.2
7341	8361.7
7350	8361.1
7360	8361.8
7370	8361
7380	8361.3
7389	8360.1
7399	8360.5
7409	8359
7419	8359.7
7428	8356.4
7438	8360.6
7448	8349.1
7458	8345.6
7467	8345.9
7477	8346.5
7487	8344.5
7497	8344.4
7507	8343.4
7516	8346
7526	8345.4
7536	8344.5
7546	8344.6
7555	8344.7
7565	8344.2
7575	8343.4
7585	8343
7594	8347.8
7604	8348.1
7614	8346.5
7624	8344.8
7633	8345.2
7643	8342.7
7653	8345.2
7663	8345.6
7672	8346.2
7682	8344.3
7692	8343.8
7702	8345.5
7711	8345.5
7721	8344
7731	8345.9
7741	8347.5
7750	8345.8
7760	8345.4
7770	8345
7780	8344.8
7789	8343.8
7799	8343.6
7809	8341.4
7819	8342.9
7828	8343.9
7838	8343.5
7848	8342.1
7858	8341.5
7867	8341.5
7877	8341.4
7887	8340.9
7897	8348.2
7906	8348.2
7916	8348.4
7926	8348.3
7936	8347.4
7945	8346.9
7955	8358.9
7965	8359.1
7975	8360.9
7984	8359.6
7994	8358.9
8004	8358.1
8014	8359.3
8023	8359.2
8033	8357.4
8043	8358.7
8053	8359.2
8062	8359.5
8072	8359.3
8082	8358.6
8092	8359.3
8101	8358.3
8111	8356.7
8121	8359.1
8131	8357
8140	8356.8
8150	8356
8160	8357.5
8170	8355.5
8180	8356.4
8189	8354.5
8199	8356.5
8209	8358.6
8219	8358.9
8228	8358.7
8238	8358.9
8248	8357.8
8258	8358
8267	8355.3
8277	8356.9
8287	8356.7
8297	8355.8
8306	8356.2
8316	8356.7
8326	8354.8
8336	8355.8
8345	8355
8355	8358.8
8365	8356.8
8374	8357.4
8384	8355.3
8394	8356.2
8404	8357.9
8414	8356
8423	8357.8
8433	8358
8443	8357
8452	8356.7
8462	8355.9
8472	8356
8482	8355.4
8492	8354.6
8501	8359.3
8511	8361.8
8521	8361.4
8531	8360.8
8540	8359.4
8550	8359.1
8560	8359.1
8570	8359.7
8579	8360.5
8589	8359.1
8599	8358.8
8609	8357.7
8618	8357.8
8628	8357.1
8638	8356.4
8648	8355.8
8657	8358.1
8667	8357.3
8677	8356.4
8686	8357.8
8696	8357.7
8706	8357.4
8716	8357
8725	8356.9
8735	8357.9
8745	8356.8
8755	8356.3
8764	8358
8774	8358.5
8784	8354.8
8794	8354.3
8803	8356.1
8813	8357.2
8823	8358.2
8833	8358.3
8842	8357.9
8852	8359.3
8862	8358.2
8872	8357.5
8881	8358.5
8891	8358.9
8901	8358.6
8911	8356.9
8920	8358.9
8930	8359.5
8940	8358.4
8950	8357
8960	8359.6
8969	8360.4
8979	8360.9
8989	8359.3
8999	8359.8
9008	8358.8
9018	8357.8
9028	8356.2
9037	8358.9
9047	8358.1
9057	8357.1
9067	8358.1
9076	8358
9086	8357.2
9096	8357
9106	8355.9
9116	8363.4
9125	8363.7
9135	8363.9
9145	8362.8
9155	8362.3
9164	8360.7
9174	8360.8
9184	8359.1
9194	8360.3
9203	8359
9213	8357.9
9223	8358.9
9233	8358.5
9242	8356
9252	8356.1
9262	8358.1
9272	8357.7
9282	8359.1
9291	8358
9301	8358.7
9311	8359.4
9320	8358.5
9330	8356.9
9340	8359.2
9350	8359.2
9359	8358.6
9369	8357.4
9379	8357.6
9389	8358.8
9399	8356.6
9408	8355
9418	8358.9
9428	8359.9
9438	8359.1
9447	8357.7
9457	8358.3
9467	8357.7
9477	8357.3
9486	8344.3
9496	8347.7
9506	8346.5
9516	8345.6
9525	8345.2
9535	8345
9545	8345
9555	8342.1
9564	8343.3
9574	8345
9584	8345.7
9593	8343.8
9603	8342.8
9613	8342.5
9623	8342.6
9632	8341.5
9642	8342.4
9652	8341.3
9662	8342.3
9672	8339.9
9681	8340.7
9691	8339.3
9701	8338.6
9711	8338.9
9720	8343.7
9730	8345
9740	8345.4
9750	8344.4
9759	8344.7
9769	8344.6
9779	8344.4
9788	8344.6
9798	8345
9808	8345.4
9818	8344.2
9827	8343.1
9837	8345.5
9847	8344.6
9857	8345.1
9866	8342.9
9876	8347.1
9886	8347.3
9896	8346.2
9905	8347.2
9915	8345.1
9925	8345.5
9935	8344.1
9944	8346.2
9954	8346.6
9964	8345.5
9974	8345.5
9983	8345.4
9993	8345.4
10003	8344.5
10013	8342.9
10022	8344.6
10032	8346.7
10042	8345.9
10052	8345.3
10061	8344.7
10071	8344.9
10081	8344.5
10091	8346.3
10100	8346.4
10110	8345.1
10120	8345.8
10130	8344.3
10139	8343.9
10149	8341.9
10159	8341.8
10169	8340.6
10178	8341.9
10188	8342.1
10198	8341.6
10208	8340.5
10217	8341.8
10227	8341.1
10237	8341.3
10247	8340.9
10256	8342.8
10266	8342.6
10276	8340.8
10286	8340.2
10295	8340.8
10305	8339.5
10315	8338.6
10325	8342.2
10335	8345.9
10344	8346.1
10354	8345.1
10364	8345
10374	8332.4
10383	8332
10393	8332.2
10403	8332.5
10413	8345
10422	8334.1
10432	8331.5
10442	8331.5
10452	8332
10461	8331
10471	8330.2
10481	8333.6
10491	8332.7
10500	8332.1
10510	8330.9
10520	8331
10530	8330.5
10539	8329.5
10549	8327.7
10559	8329.9
10569	8328.7
10578	8326.2
10588	8327.7
10598	8327.1
10608	8327.2
10617	8327
10627	8324
10637	8328
10647	8328.5
10656	8328.2
10666	8326.1
10676	8327.7
10686	8326.7
10695	8326.5
10705	8326.2
10715	8328.5
10725	8327.1
10734	8326.8
10744	8327.5
10754	8326.5
10764	8325.4
10773	8325
10783	8328.1
10793	8329.1
10803	8328.5
10812	8328.4
10822	8327.4
10832	8327.4
10842	8327.2
10851	8326.7
10861	8327.4
10871	8329.3
10880	8328.8
10890	8326.9
10900	8329.1
10910	8328
10919	8325.8
10929	8325.4
10939	8331.7
10949	8332.5
10958	8331.5
10968	8329.7
10978	8331.4
10988	8331.5
10997	8330.3
11007	8329.2
11017	8327
11026	8329
11036	8329.4
11046	8326.7
11056	8328.8
11065	8327.2
11075	8328.5
11085	8327.3
11095	8329.9
11104	8330.1
11114	8329.8
11124	8327.8
11134	8329.2
11143	8329.1
11153	8327.4
11163	8327.2
11172	8328.1
11182	8328.4
11192	8326.1
11202	8327.5
11211	8326.9
11221	8327.3
11231	8325.6
11240	8327.7
11250	8329
11260	8327.7
11270	8328.7
11279	8327.8
11289	8326.7
11299	8327.5
11309	8325.3
11318	8327.1
11328	8328.1
11338	8326
11348	8326.4
11357	8329.1
11367	8327.3
11377	8326.6
11387	8325.3
11396	8328.1
11406	8329.4
11416	8329.7
11425	8328.1
11435	8329
11445	8327.9
11455	8334.3
11464	8329.8
11474	8332.3
11484	8331.5
11494	8331.9
11503	8330.9
11513	8331.1
11523	8329.9
11532	8329.3
11542	8330.7
11552	8336.6
11562	8337.5
11571	8322.9
11581	8343.2
11591	8346.6
11601	8346.3
11610	8349
11620	8352.5
11630	8354.9
11640	8357.3
11649	8362.2
11659	8364.1
11669	8368.1
11678	8370.7
11688	8373.1
11698	8377.9
11708	8383.5
11717	8388.9
11727	8388.9
11737	8393.8
11746	8397.6
11756	8400.5
11766	8402.1
11776	8406.6
11785	8410.3
11795	8412.1
11805	8415.4
11814	8419
11824	8419.7
11834	8423.1
11844	8424.1
11853	8403.6
11863	8428.2
11873	8433.3
11883	8433.5
11892	8434.4
11902	8426.5
11912	8440.4
11922	8439.7
11932	8443.3
11942	8461.6
11951	8455.2
11961	8455.2
11971	8457.8
11980	8454.7
11990	8454.8
12000	8460.1
12010	8464.7
12019	8465.2
12029	8471.1
12039	8468.8
12048	8472.4
12058	8476.2
12068	8465.4
12078	8471.1
12087	8475.3
12097	8476.3
12107	8488.7
12117	8485.1
12126	8482.9
12136	8478.6
12146	8531.8
12156	8461.4
12165	8485.3
12175	8506.2
12185	8510.3
12194	8518.5
12204	8514.3
12214	8509.3
12224	8509.9
12233	8508.7
12243	8505.5
12253	8502.3
12263	8506.2
12272	8505
12282	8507.7
12292	8508.6
12302	8505.9
12311	8503.3
12321	8503.9
12331	8506.3
12341	8505.7
12350	8506.5
12360	8496.2
12370	8505.6
12379	8503.8
12389	8496.1
12399	8494.3
12409	8497.2
12418	8497.1
12428	8497.5
12438	8497.2
12447	8499.7
12457	8497.5
12467	8498.7
12477	8520.3
12486	8520.8
12496	8519.8
12506	8521
12516	8522.8
12525	8520.9
12535	8520.7
12545	8521.7
12554	8523.4
12564	8523.9
12574	8515.9
12584	8520.5
12593	8519.7
12603	8518.1
12613	8516.4
12623	8520.4
12632	8521.1
12642	8503.1
12652	8521.9
12662	8525.2
12671	8523.8
12681	8525.3
12691	8524.5
12700	8525.3
12710	8524.6
12720	8525.3
12730	8523.4
12739	8525.9
12749	8524.8
12759	8524.3
12769	8524.1
12779	8532.5
12788	8511.8
12798	8527.6
12808	8529.7
12818	8529.2
12827	8530.2
12837	8527.4
12847	8527.3
12857	8530.7
12866	8529
12876	8529
12886	8531.6
12896	8529.4
12905	8530
12915	8529.5
12925	8530.3
12935	8532.4
12944	8526.5
12954	8526.6
12964	8526
12973	8525.5
12983	8524.5
12993	8523.2
13003	8525.5
13012	8525.7
13022	8524
13032	8523.2
13042	8522.1
13051	8521.8
13061	8518.8
13071	8516.8
13081	8519.8
13090	8519.2
13100	8519.8
13110	8519.6
13120	8520.7
13130	8521.4
13139	8520.2
13149	8533
13159	8534
13169	8532.4
13178	8533
13188	8531.6
13198	8532.1
13208	8530.7
13217	8529.5
13227	8529
13237	8532.1
13246	8531.7
13256	8528.7
13266	8531.4
13276	8530.9
13286	8529.7
13295	8529.4
13305	8529.1
13315	8529.3
13325	8530.4
13334	8537.4
13344	8540.5
13354	8538.4
13364	8536
13373	8534.9
13383	8537.5
13393	8537.2
13403	8537.9
13412	8536.8
13422	8537.5
13432	8536.6
13441	8538.3
13451	8537.2
13461	8541.3
13471	8539.5
13480	8540.1
13490	8537.8
13500	8538.7
13510	8538.9
13519	8537.8
13529	8538.1
13539	8540.2
13549	8541.7
13558	8540.4
13568	8539.6
13578	8540.2
13588	8539.2
13597	8539.7
13607	8538.3
13617	8540.4
13627	8543.3
13637	8540.4
13647	8539.6
13656	8540
13666	8540.8
13676	8540.4
13686	8542.3
13695	8544.6
13705	8543.8
13715	8542.7
13724	8542.7
13734	8543.2
13744	8543.4
13754	8540.4
13763	8540.2
13773	8543.5
13783	8541.9
13793	8542.3
13802	8544.1
13812	8543.6
13822	8542.6
13832	8541.7
13841	8544.1
13851	8544.1
13861	8543.8
13871	8542.1
13880	8541.7
13890	8542
13900	8538.7
13910	8532.7
13919	8532.9
13929	8533.2
13939	8533.9
13948	8530.9
13958	8544.9
13968	8546.2
13978	8546.8
13987	8545
13997	8551.8
14007	8552.2
14017	8550.3
14026	8548.3
14036	8548
14046	8532.2
14056	8518.9
14065	8594
14075	8524.8
14085	8543.3
14094	8542.9
14104	8543.3
14114	8544.5
14124	8542.5
14133	8540.4
14143	8540.2
14153	8543.2
14163	8541.2
14172	8542
14182	8541.6
14192	8540.6
14201	8540.7
14211	8539.8
14221	8540.4
14231	8541.1
14240	8539.7
14250	8546
14260	8539.7
14269	8539.7
14279	8537
14289	8536.8
14299	8539
14308	8538.1
14318	8539.3
14328	8537.4
14337	8540
14347	8538.5
14357	8537.6
14367	8536.6
14376	8537.5
14386	8536
14396	8536.2
14405	8537
14415	8537.5
14425	8537
14435	8536.7
14444	8534.4
14454	8535.8
14464	8536.5
14473	8536.8
14483	8534
14493	8535.3
14503	8536
14512	8535.2
14522	8535.3
14532	8537.6
14542	8534.9
14551	8534.6
14561	8533.4
14571	8534.8
14580	8531.8
14590	8531
14600	8531
14610	8536.9
14619	8537.7
14629	8537.6
14639	8536.5
14648	8536.9
14658	8537.3
14668	8536.2
14678	8536.2
14687	8537.3
14697	8538.6
14707	8539.2
14717	8538.1
14727	8538.4
14736	8538.3
14746	8537.6
14756	8538.3
14766	8539.6
14775	8539.7
14785	8538.1
14795	8538.2
14804	8538
14814	8536.8
14824	8536.9
14834	8537.2
14843	8535
14853	8536
14863	8538.3
14873	8537.3
14882	8536.7
14892	8537.5
14902	8534.7
14911	8538.8
14921	8538.7
14931	8538.6
14941	8536.9
14950	8538.8
14960	8537.5
14970	8535.9
14979	8533
14989	8538.4
14999	8535.6
15009	8535.5
15019	8533.3
15028	8532.9
15038	8531.9
15048	8531.1
15057	8532.3
15067	8536
15077	8534.6
15087	8534.2
15096	8533.6
15106	8534
15116	8533.4
15125	8532.8
15135	8532.9
15145	8535.7
15155	8536.9
15165	8532.6
15174	8531.9
15184	8530.6
15194	8530.3
15204	8528
15213	8534.4
15223	8540.1
15233	8539
15243	8539.2
15252	8539.3
15262	8538.8
15272	8538.8
15281	8536.9
15291	8538.6
15301	8538.2
15311	8537
15320	8535.7
15330	8537.2
15340	8537.1
15349	8536.1
15359	8534.4
15369	8537.6
15379	8536.2
15388	8536.4
15398	8533.7
15408	8536.3
15417	8535.5
15427	8534.4
15437	8534.9
15447	8535.5
15457	8533.4
15466	8534.3
15476	8533
15486	8533.8
15496	8532.4
15505	8534.1
15515	8534.6
15525	8538.5
15534	8539.7
15544	8540
15554	8536.9
15564	8537.7
15573	8538
15583	8536.9
15593	8537.5
15602	8538.2
15612	8537.8
15622	8536.5
15632	8536.1
15641	8536
15651	8533.4
15661	8531.8
15671	8536.2
15680	8534.9
15690	8535.3
15700	8534.5
15710	8534.1
15719	8534.2
15729	8532.3
15739	8531.1
15748	8533.6
15758	8530.9
15768	8537.3
15778	8531.5
15787	8531.9
15797	8532.3
15807	8531.1
15817	8529.1
15826	8536
15836	8536.9
15846	8537.1
15856	8536.8
15866	8536.2
15875	8533.7
15885	8536.5
15895	8535.3
15904	8537.3
15914	8538.1
15924	8536.7
15934	8534.5
15943	8535.5
15953	8534.9
15963	8535.2
15973	8535.4
15982	8539.2
15992	8538
16002	8535.9
16012	8535
16021	8549.4
16031	8548.6
16041	8546.8
16050	8549
16060	8551.9
16070	8549.2
16080	8549.6
16089	8550.4
16099	8547.6
16109	8548.7
16119	8548.3
16129	8553.9
16138	8549.1
16148	8553.3
16158	8550.8
16168	8547.8
16178	8548
16187	8547.7
16197	8546.1
16207	8547.5
16216	8546.9
16226	8546.8
16236	8544.7
16246	8542.6
16255	8542.3
16265	8542.3
16275	8542.6
16285	8543.9
16294	8543.3
16304	8543.5
16314	8541.8
16323	8543.2
16333	8542.7
16343	8542.5
16353	8541.3
16362	8543.7
16372	8541.7
16382	8543
16392	8541.8
16402	8541.7
16411	8540.6
16421	8540.9
16431	8543.4
16441	8548.7
16450	8548
16460	8547.3
16470	8546.2
16480	8544.8
16490	8544.6
16499	8543.2
16509	8544.6
16519	8545.3
16528	8542.6
16538	8543.3
16548	8543.7
16558	8543.3
16567	8541.8
16577	8545.3
16587	8542.4
16597	8542.9
16607	8543.9
16617	8540.9
16626	8542.1
16636	8540.4
16646	8541.8
16656	8539.6
16665	8542.9
16675	8542.3
16685	8539.5
16695	8538.9
16704	8540.9
16714	8539.5
16724	8538.6
16734	8539.2
16744	8541.8
16753	8541.2
16763	8540.8
16773	8540.8
16783	8539.5
16792	8539.8
16802	8540.8
16812	8540.3
16822	8542.8
16831	8542
16841	8538.9
16851	8538.9
16861	8540.2
16870	8540.4
16880	8538.6
16890	8540.5
16900	8542.3
16909	8540.4
16919	8540.2
16929	8540.5
16939	8539.1
16948	8537.6
16958	8536.9
16968	8537.9
16978	8538.3
16987	8538.1
16997	8536.7
17007	8538.6
17017	8537.2
17027	8536.3
17036	8534.6
17046	8539.7
17056	8544.2
17065	8543.9
17075	8541.3
17085	8542.4
17095	8541.5
17105	8539.3
17115	8539.5
17124	8541.4
17134	8540.7
17144	8538.7
17153	8541
17163	8539.7
17173	8538.3
17183	8539.4
17193	8540
17202	8541.1
17212	8540.7
17222	8540.8
17232	8554.5
17241	8553.3
17251	8554.7
17261	8552.4
17271	8553.7
17280	8553.8
17290	8553.6
17300	8553.1
17310	8552.5
17319	8554.2
17329	8553.6
17339	8551
17349	8552.9
17359	8555.5
17369	8553.9
17378	8552.5
17388	8554.2
17398	8551.4
17408	8551.5
17417	8550.6
17427	8552.5
17437	8552.5
17447	8552.8
17456	8552.3
17466	8551.9
17476	8551.6
17486	8551.4
17496	8550.9
17505	8556.2
17515	8556
17525	8554.9
17535	8552.5
17544	8552.5
17554	8552.1
17564	8553.1
17574	8552.8
17583	8555.8
17593	8553.2
17603	8553.7
17613	8551.3
17622	8552.1
17632	8552.1
17642	8548.9
17652	8552.9
17661	8559.5
17671	8558.8
17681	8557.4
17691	8557.3
17700	8557.2
17710	8558.1
17720	8556.9
17729	8555.3
17739	8558.3
17749	8555.8
17759	8555.8
17768	8555.5
17778	8555.8
17788	8554.3
17798	8552.1
17807	8556.6
17817	8556.7
17827	8555.1
17837	8554.3
17847	8555.7
17856	8555.2
17866	8555.4
17876	8553.7
17885	8554.2
17895	8555.9
17905	8556.4
17915	8553.3
17924	8556.1
17934	8570.8
17944	8571.4
17954	8572.7
17963	8582.1
17973	8587.9
17983	8592.2
17993	8593.6
18002	8593.8
18012	8591.6
18022	8569
18032	8624.1
18042	8588.5
18051	8595.2
18061	8601
18071	8599.6
18080	8604.9
18090	8604
18100	8603.5
18110	8607.5
18119	8607.7
18129	8608.7
18139	8605.1
18149	8605.9
18159	8603.7
18168	8601.8
18178	8590.4
18188	8600.8
18197	8606.2
18207	8614.6
18217	8612.8
18227	8616.3
18237	8618.2
18246	8611.4
18256	8608.5
18266	8606.7
18276	8585.8
18285	8589.3
18295	8590.5
18305	8591
18315	8589.1
18324	8588.4
18334	8586.3
18344	8594.1
18354	8589.3
18363	8593.2
18373	8592
18383	8585.6
18393	8606.6
18402	8606.5
18412	8595.9
18422	8599
18432	8595.9
18442	8596.3
18451	8592.6
18461	8592
18471	8587.6
18481	8586.7
18490	8587
18500	8587.2
18510	8586
18519	8585.7
18529	8583.3
18539	8583.8
18549	8583.6
18558	8581.3
18568	8584.2
18578	8585
18588	8584.1
18598	8583.7
18607	8584.1
18617	8583.1
18627	8580.7
18637	8580.7
18646	8579.2
18656	8580.9
18666	8578.8
18676	8577.7
18686	8578
18695	8576.8
18705	8578.2
18715	8577.3
18725	8579.2
18734	8578.8
18744	8578
18754	8576.6
18764	8584.1
18773	8577.1
18783	8578.1
18793	8573
18803	8578.2
18812	8576.7
18822	8576.2
18832	8575.5
18842	8577.4
18852	8575.4
18862	8574.5
18871	8578.1
18881	8583.1
18891	8583.3
18901	8583
18910	8583.6
18920	8582.7
18930	8582.1
18940	8581.5
18950	8582.6
18959	8585.8
18969	8586
18979	8585.3
18989	8588.4
18998	8652.5
19008	8687.9
19018	8676.2
19028	8698.5
19037	8600.6
19047	8613.7
19057	8617.8
19067	8625
19076	8624.7
19086	8626.7
19096	8626.1
19105	8640.4
19115	8642.2
19125	8646.9
19135	8640
19144	8621.4
19154	8644.2
19164	8650.2
19174	8655.7
19183	8662.6
19193	8665.1
19203	8667.5
19213	8656
19222	8641.2
19232	8635.6
19242	8632.8
19252	8626.3
19261	8628
19271	8616
19281	8609.1
19291	8598.7
19300	8596.6
19310	8592.7
19320	8603
19330	8590.7
19339	8621.7
19349	8638.5
19359	8625.8
19368	8641.8
19378	8643.5
19388	8624.5
19398	8629.3
19408	8615.5
19417	8619.4
19427	8601
19437	8654.3
19447	8621.9
19456	8647.8
19466	8692.3
19476	8673.5
[truncated: 6,128 more rows]
