# Supplementary material for: Nesting box imager: Contact-free, real-time measurement of activity, surface body temperature, and respiratory rate applied to hibernating mouse models
Source: PLoS Biol. 2019 Jul 24;17(7):e3000406. doi: 10.1371/journal.pbio.3000406 (PMC6682158; doi:10.1371/journal.pbio.3000406)
Supplement: S3 Data — (XLSX) [file pbio.3000406.s024.xlsx]

## Sheet: RawPositionData (4c)
Time, s	Y-pixel position
0	0
0.0333333	28.943
0.0666667	25.1614
0.1	23.538
0.133333	27.2299
0.166667	30.0798
0.2	24.6885
0.233333	25.8183
0.266667	25.429
0.3	23.1486
0.333333	27.4021
0.366667	26.4078
0.4	24.8475
0.433333	22.464
0.466667	24.2177
0.5	23.2614
0.533333	22.5473
0.566667	25.324
0.6	25.324
0.633333	27.0344
0.666667	25.4609
0.7	27.4567
0.733333	24.3156
0.766667	26.3797
0.8	29.9631
0.833333	25.1644
0.866667	25.1644
0.9	27.8065
0.933333	28.2175
0.966667	28.1498
1	30.9894
1.03333	28.1321
1.06667	30.0185
1.1	31.9686
1.13333	35.447
1.16667	30.7597
1.2	30.6217
1.23333	37.6845
1.26667	30.474
1.3	32.8815
1.33333	32.9833
1.36667	37.382
1.4	33.1078
1.43333	30.1437
1.46667	33.643
1.5	32.4611
1.53333	32.4611
1.56667	38.1526
1.6	31.861
1.63333	33.6443
1.66667	31.5574
1.7	32.6775
1.73333	30.8172
1.76667	30.3449
1.8	27.6698
1.83333	29.0317
1.86667	27.5672
1.9	28.1469
1.93333	27.3069
1.96667	25.4325
2	26.7256
2.03333	23.1244
2.06667	22.5879
2.1	24.168
2.13333	23.9535
2.16667	24.7076
2.2	24.7076
2.23333	22.5207
2.26667	26.0627
2.3	24.2662
2.33333	31.1278
2.36667	24.5707
2.4	23.3144
2.43333	25.8455
2.46667	25.8455
2.5	27.4437
2.53333	27.2505
2.56667	27.9918
2.6	24.905
2.63333	27.8355
2.66667	29.8638
2.7	27.7243
2.73333	28.7267
2.76667	28.8077
2.8	30.4485
2.83333	35.952
2.86667	30.5438
2.9	28.9968
2.93333	30.919
2.96667	32.0588
3	32.4919
3.03333	31.1348
3.06667	31.7538
3.1	31.8153
3.13333	30.293
3.16667	32.3673
3.2	36.6875
3.23333	32.9555
3.26667	33.4159
3.3	35.9016
3.33333	37.5361
3.36667	32.9667
3.4	32.1131
3.43333	31.3034
3.46667	27.6938
3.5	29.1532
3.53333	28.3105
3.56667	30.5669
3.6	26.2872
3.63333	24.9231
3.66667	25.7412
3.7	26.5307
3.73333	25.5544
3.76667	22.7737
3.8	23.8852
3.83333	22.7441
3.86667	23.7798
3.9	23.7798
3.93333	25.8019
3.96667	26.644
4	26.4234
4.03333	24.5496
4.06667	22.8864
4.1	23.6694
4.13333	23.1994
4.16667	24.5597
4.2	28.2603
4.23333	28.3241
4.26667	28.3241
4.3	27.8858
4.33333	28.8195
4.36667	30.0966
4.4	30.0966
4.43333	29.8188
4.46667	30.2472
4.5	27.8097
4.53333	31.1271
4.56667	31.7516
4.6	32.138
4.63333	30.7966
4.66667	31.4755
4.7	32.4262
4.73333	32.4262
4.76667	32.1114
4.8	33.8821
4.83333	33.4498
4.86667	33.4498
4.9	39.2714
4.93333	33.8519
4.96667	34.433
5	34.6485
5.03333	33.663
5.06667	33.663
5.1	32.9675
5.13333	30.8191
5.16667	28.808
5.2	28.7863
5.23333	24.5055
5.26667	25.404
5.3	23.184
5.33333	26.842
5.36667	24.9614
5.4	24.9071
5.43333	24.5138
5.46667	26.2873
5.5	24.5131
5.53333	23.7065
5.56667	24.6165
5.6	25.5831
5.63333	25.8526
5.66667	24.7278
5.7	26.0071
5.73333	24.5514
5.76667	26.8208
5.8	24.7831
5.83333	28.1919
5.86667	26.7007
5.9	28.2202
5.93333	29.5002
5.96667	26.6205
6	32.5827
6.03333	29.8036
6.06667	28.2468
6.1	30.3562
6.13333	30.3562
6.16667	36.1801
6.2	30.2207
6.23333	31.9326
6.26667	30.587
6.3	32.5932
6.33333	36.9357
6.36667	32.9582
6.4	33.1664
6.43333	33.1078
6.46667	34.0659
6.5	33.3021
6.53333	32.7754
6.56667	32.7754
6.6	33.7992
6.63333	36.9469
6.66667	31.2263
6.7	37.8751
6.73333	37.9485
6.76667	31.2513
6.8	31.2513
6.83333	28.9519
6.86667	26.2161
6.9	26.2161
6.93333	25.7485
6.96667	26.0918
7	21.8819
7.03333	22.6429
7.06667	23.385
7.1	24.4087
7.13333	24.4087
7.16667	22.6053
7.2	23.3285
7.23333	26.1159
7.26667	26.1159
7.3	22.1203
7.33333	23.8665
7.36667	22.4633
7.4	22.9299
7.43333	24.8774
7.46667	25.3897
7.5	26.6044
7.53333	26.0891
7.56667	23.8022
7.6	26.792
7.63333	26.7553
7.66667	29.396
7.7	30.4321
7.73333	29.409
7.76667	29.8357
7.8	29.8357
7.83333	30.0554
7.86667	31.3542
7.9	32.3152
7.93333	32.3152
7.96667	31.7598
8	32.9626
8.03333	32.6292
8.06667	33.186
8.1	32.3329
8.13333	33.1322
8.16667	33.4181
8.2	33.4181
8.23333	34.3883
8.26667	34.8724
8.3	34.1808
8.33333	38.5891
8.36667	33.8074
8.4	34.9748
8.43333	34.9748
8.46667	39.0792
8.5	39.0792
8.53333	34.2589
8.56667	34.2589
8.6	34.5576
8.63333	38.5236
8.66667	34.1876
8.7	34.432
8.73333	31.3885
8.76667	33.3964
8.8	32.9032
8.83333	28.1874
8.86667	30.1805
8.9	28.5565
8.93333	25.6679
8.96667	26.7947
9	24.6922
9.03333	27.122
9.06667	27.122
9.1	25.9484
9.13333	29.0016
9.16667	24.9824
9.2	25.4758
9.23333	26.4468
9.26667	26.4468
9.3	25.963
9.33333	24.364
9.36667	26.3093
9.4	26.3093
9.43333	26.8767
9.46667	28.8393
9.5	28.9479
9.53333	25.8569
9.56667	26.3764
9.6	29.3422
9.63333	26.1686
9.66667	35.2041
9.7	29.7234
9.73333	30.3397
9.76667	35.8834
9.8	30.5381
9.83333	30.5381
9.86667	29.1587
9.9	29.6957
9.93333	32.7963
9.96667	33.4585
10	30.7557
10.0333	32.409
10.0667	34.0949
10.1	33.3428
10.1333	31.6464
10.1667	33.5061
10.2	30.249
10.2333	31.902
10.2667	28.3607
10.3	29.9857
10.3333	27.0505
10.3667	27.8167
10.4	27.493
10.4333	27.2399
10.4667	25.723
10.5	26.3611
10.5333	23.9407
10.5667	25.2571
10.6	24.5312
10.6333	22.5704
10.6667	27.0955
10.7	22.7101
10.7333	25.0622
10.7667	26.0668
10.8	26.0668
10.8333	26.1474
10.8667	27.4415
10.9	26.9431
10.9333	26.3911
10.9667	26.3911
11	28.3813
11.0333	27.8642
11.0667	27.165
11.1	29.5646
11.1333	30.5659
11.1667	30.5659
11.2	31.8231
11.2333	31.3712
11.2667	32.3634
11.3	32.4588
11.3333	31.7226
11.3667	32.3783
11.4	32.7258
11.4333	33.508
11.4667	33.9097
11.5	33.2975
11.5333	33.5656
11.5667	33.3641
11.6	33.3641
11.6333	38.2143
11.6667	34.8449
11.7	34.2966
11.7333	33.5399
11.7667	33.5399
11.8	34.4097
11.8333	35.5744
11.8667	35.5744
11.9	34.6151
11.9333	34.2108
11.9667	32.3495
12	31.7228
12.0333	26.7937
12.0667	29.9879
12.1	28.6904
12.1333	28.9083
12.1667	26.3717
12.2	27.9427
12.2333	27.823
12.2667	27.9473
12.3	27.5108
12.3333	27.624
12.3667	25.0439
12.4	29.2159
12.4333	28.7488
12.4667	28.5888
12.5	31.535
12.5333	27.621
12.5667	28.8383
12.6	28.2491
12.6333	29.4817
12.6667	26.6601
12.7	25.6913
12.7333	26.6834
12.7667	30.7812
12.8	30.1541
12.8333	31.7483
12.8667	36.7361
12.9	37.2237
12.9333	37.9633
12.9667	32.7753
13	33.2448
13.0333	33.2448
13.0667	32.1253
13.1	33.8614
13.1333	34.7751
13.1667	33.8209
13.2	34.0899
13.2333	33.0243
13.2667	33.0243
13.3	32.1043
13.3333	33.9444
13.3667	33.0207
13.4	32.4325
13.4333	28.3097
13.4667	28.5258
13.5	28.0629
13.5333	25.9593
13.5667	26.8625
13.6	24.8196
13.6333	24.8645
13.6667	25.4785
13.7	23.7535
13.7333	23.7535
13.7667	24.0892
13.8	24.0438
13.8333	25.3981
13.8667	23.6797
13.9	26.0283
13.9333	22.5932
13.9667	22.2687
14	25.0106
14.0333	25.6567
14.0667	25.6567
14.1	26.4554
14.1333	28.2104
14.1667	26.7607
14.2	29.0614
14.2333	29.2497
14.2667	33.0907
14.3	29.2782
14.3333	27.3652
14.3667	29.1799
14.4	30.5432
14.4333	36.2156
14.4667	31.8287
14.5	32.4818
14.5333	31.3912
14.5667	32.8381
14.6	33.4276
14.6333	33.1868
14.6667	32.9612
14.7	33.233
14.7333	33.233
14.7667	32.231
14.8	33.4787
14.8333	33.9444
14.8667	34.3492
14.9	37.5848
14.9333	34.3671
14.9667	34.5384
15	39.2571
15.0333	37.1286
15.0667	34.0986
15.1	33.281
15.1333	33.7543
15.1667	31.5862
15.2	38.5896
15.2333	34.225
15.2667	35.0251
15.3	34.7192
15.3333	34.7192
15.3667	35.1997
15.4	33.419
15.4333	29.5161
15.4667	30.1948
15.5	26.9484
15.5333	29.0388
15.5667	28.1704
15.6	28.544
15.6333	24.9922
15.6667	24.9922
15.7	26.0993
15.7333	26.0993
15.7667	26.1221
15.8	26.1221
15.8333	23.8797
15.8667	23.8797
15.9	26.8571
15.9333	24.6468
15.9667	27.2151
16	28.3975
16.0333	25.2435
16.0667	27.7769
16.1	27.7769
16.1333	27.7124
16.1667	33.7932
16.2	29.8045
16.2333	29.8757
16.2667	31.6901
16.3	30.1341
16.3333	29.2495
16.3667	29.7059
16.4	32.7227
16.4333	33.5619
16.4667	32.162
16.5	32.5553
16.5333	36.3107
16.5667	34.1123
16.6	32.5587
16.6333	32.3699
16.6667	34.4933
16.7	38.7922
16.7333	34.3993
16.7667	38.2381
16.8	40.4222
16.8333	34.9454
16.8667	38.3143
16.9	29.5001
16.9333	29.1474
16.9667	31.0849
17	29.2361
17.0333	28.791
17.0667	27.5912
17.1	26.2957
17.1333	27.7066
17.1667	27.0873
17.2	24.375
17.2333	24.0566
17.2667	27.4421
17.3	27.3972
17.3333	24.518
17.3667	28.3698
17.4	26.7889
17.4333	26.7013
17.4667	26.7013
17.5	28.5037
17.5333	25.7799
17.5667	27.4758
17.6	29.6594
17.6333	28.3131
17.6667	26.4287
17.7	30.6084
17.7333	31.5203
17.7667	31.537
17.8	32.483
17.8333	32.483
17.8667	29.655
17.9	30.4393
17.9333	32.6522
17.9667	32.0254
18	33.7463
18.0333	33.7463
18.0667	34.7413
18.1	33.867
18.1333	39.2523
18.1667	33.5742
18.2	34.7444
18.2333	34.4393
18.2667	34.1628
18.3	32.3441
18.3333	32.3441
18.3667	39.7866
18.4	33.7785
18.4333	32.3374
18.4667	33.4719
18.5	31.4713
18.5333	32.1184
18.5667	28.7583
18.6	28.7583
18.6333	27.9681
18.6667	30.1619
18.7	27.2515
18.7333	27.9995
18.7667	27.2578
18.8	27.9654
18.8333	27.9654
18.8667	28.3577
18.9	25.8683
18.9333	25.8683
18.9667	28.0328
19	26.9169
19.0333	29.1961
19.0667	29.9235
19.1	29.0556
19.1333	29.4724
19.1667	27.1353
19.2	26.8241
19.2333	31.2863
19.2667	34.4844
19.3	30.4384
19.3333	28.2318
19.3667	31.55
19.4	32.6185
19.4333	32.5775
19.4667	33.557
19.5	33.2298
19.5333	29.722
19.5667	33.4529
19.6	34.2124
19.6333	34.2124
19.6667	34.0241
19.7	33.0704
19.7333	34.121
19.7667	33.9805
19.8	35.1828
19.8333	39.4109
19.8667	34.9038
19.9	32.0471
19.9333	35.628
19.9667	31.4522
20	34.9333
20.0333	31.0141
20.0667	29.2176
20.1	27.4085
20.1333	29.393
20.1667	27.4302
20.2	26.5784
20.2333	26.5109
20.2667	26.8473
20.3	26.3747
20.3333	26.9755
20.3667	26.6043
20.4	25.4882
20.4333	26.7164
20.4667	26.7164
20.5	27.5196
20.5333	23.6324
20.5667	26.7499
20.6	28.3132
20.6333	27.7199
20.6667	28.2647
20.7	27.2739
20.7333	26.1816
20.7667	28.1033
20.8	30.4327
20.8333	30.2158
20.8667	29.0874
20.9	30.3323
20.9333	31.4532
20.9667	28.4361
21	31.6051
21.0333	32.8993
21.0667	32.8993
21.1	32.5672
21.1333	33.802
21.1667	32.766
21.2	34.426
21.2333	39.2369
21.2667	34.5121
21.3	35.0326
21.3333	34.5632
21.3667	35.3166
21.4	34.9719
21.4333	35.6196
21.4667	35.333
21.5	35.341
21.5333	33.7606
21.5667	34.7101
21.6	33.8479
21.6333	35.2025
21.6667	33.106
21.7	33.106
21.7333	30.5387
21.7667	30.5387
21.8	30.7363
21.8333	29.1224
21.8667	29.1224
21.9	28.6001
21.9333	26.6734
21.9667	26.2227
22	26.2227
22.0333	26.9506
22.0667	28.2856
22.1	24.8785
22.1333	26.0337
22.1667	28.5211
22.2	32.8093
22.2333	27.9121
22.2667	27.0325
22.3	27.9462
22.3333	29.2786
22.3667	30.3911
22.4	29.4745
22.4333	30.6799
22.4667	27.841
22.5	32.4803
22.5333	32.2588
22.5667	31.0529
22.6	32.3143
22.6333	32.2693
22.6667	32.2693
22.7	38.6038
22.7333	33.5114
22.7667	32.2626
22.8	32.4476
22.8333	34.5659
22.8667	34.5659
22.9	33.7268
22.9333	34.0196
22.9667	34.0196
23	35.5215
23.0333	35.5215
23.0667	35.3548
23.1	39.706
23.1333	35.385
23.1667	35.385
23.2	35.5901
23.2333	35.2186
23.2667	34.3888
23.3	37.5773
23.3333	32.6074
23.3667	35.869
23.4	26.9076
23.4333	32.4579
23.4667	27.0579
23.5	25.5662
23.5333	24.6432
23.5667	28.4099
23.6	27.3302
23.6333	23.9668
23.6667	28.1741
23.7	28.1741
23.7333	27.6705
23.7667	27.6705
23.8	28.8097
23.8333	26.7981
23.8667	29.1052
23.9	29.6604
23.9333	26.677
23.9667	29.4723
24	29.4723
24.0333	27.1575
24.0667	31.1596
24.1	30.7953
24.1333	32.5813
24.1667	29.1203
24.2	32.8549
24.2333	33.8156
24.2667	33.1971
24.3	33.6751
24.3333	33.5245
24.3667	39.5539
24.4	34.398
24.4333	35.3659
24.4667	35.8336
24.5	35.6743
24.5333	34.8477
24.5667	36.8463
24.6	35.4667
24.6333	36.3679
24.6667	33.8627
24.7	33.8627
24.7333	40.4978
24.7667	36.4012
24.8	35.7834
24.8333	34.8225
24.8667	35.2244
24.9	35.2244
24.9333	39.3656
24.9667	38.3345
25	30.2306
25.0333	28.3451
25.0667	29.4386
25.1	29.617
25.1333	29.7594
25.1667	28.889
25.2	28.2961
25.2333	28.6119
25.2667	26.3877
25.3	24.9355
25.3333	24.6338
25.3667	24.6338
25.4	27.1883
25.4333	28.3594
25.4667	27.4089
25.5	27.4089
25.5333	27.6434
25.5667	29.886
25.6	26.8096
25.6333	31.5868
25.6667	29.7863
25.7	30.9675
25.7333	27.5255
25.7667	30.2002
25.8	30.2002
25.8333	32.2156
25.8667	30.7057
25.9	32.0141
25.9333	34.7298
25.9667	30.6101
26	33.5726
26.0333	30.7735
26.0667	35.9898
26.1	38.8981
26.1333	33.429
26.1667	40.0573
26.2	33.9
26.2333	37.904
26.2667	34.5386
26.3	33.725
26.3333	35.2378
26.3667	34.5784
26.4	34.9673
26.4333	35.2802
26.4667	34.4866
26.5	35.0229
26.5333	34.1526
26.5667	33.8048
26.6	37.7741
26.6333	32.1596
26.6667	28.4652
26.7	27.9373
26.7333	27.9373
26.7667	28.2559
26.8	26.0722
26.8333	25.1317
26.8667	25.4914
26.9	25.4914
26.9333	24.9321
26.9667	26.5023
27	26.5023
27.0333	25.7323
27.0667	24.6375
27.1	28.6502
27.1333	27.6361
27.1667	27.705
27.2	28.2117
27.2333	28.1237
27.2667	27.4589
27.3	29.1109
27.3333	27.494
27.3667	29.957
27.4	29.0278
27.4333	35.7041
27.4667	32.0487
27.5	32.0487
27.5333	31.5529
27.5667	30.0984
27.6	32.77
27.6333	33.3784
27.6667	34.2516
27.7	33.3448
27.7333	33.3527
27.7667	34.4475
27.8	34.4475
27.8333	35.0642
27.8667	35.2568
27.9	33.8086
27.9333	32.9144
27.9667	33.1894
28	40.7549
28.0333	36.1749
28.0667	35.8194
28.1	35.2626
28.1333	35.0766
28.1667	35.5338
28.2	40.0378
28.2333	30.7795
28.2667	33.4036
28.3	32.2237
28.3333	28.2636
28.3667	28.5628
28.4	26.1625
28.4333	29.1084
28.4667	24.7782
28.5	24.7782
28.5333	25.5214
28.5667	28.6063
28.6	26.3351
28.6333	26.1662
28.6667	28.4802
28.7	28.2263
28.7333	26.9726
28.7667	26.9726
28.8	27.2837
28.8333	27.2837
28.8667	29.8012
28.9	30.5581
28.9333	30.5019
28.9667	31.0723
29	31.5499
29.0333	28.3135
29.0667	31.5411
29.1	32.0523
29.1333	32.6177
29.1667	32.842
29.2	32.6871
29.2333	31.6187
29.2667	34.2571
29.3	31.8663
29.3333	33.5902
29.3667	34.4085
29.4	34.6442
29.4333	34.5792
29.4667	39.2058
29.5	33.9866
29.5333	35.0183
29.5667	35.2231
29.6	32.0817
29.6333	35.17
29.6667	34.3408
29.7	34.3408
29.7333	34.6266
29.7667	33.8559
29.8	39.6277
29.8333	39.1091
29.8667	34.0466
29.9	29.9693
29.9333	36.1884
29.9667	30.1284
30	28.0453
30.0333	28.1769
30.0667	27.0743
30.1	24.0803
30.1333	27.7899
30.1667	27.7899
30.2	28.253
30.2333	31.2857
30.2667	28.5806
30.3	23.7705
30.3333	27.8168
30.3667	28.1936
30.4	28.9255
30.4333	28.6948
30.4667	26.2257
30.5	28.6784
30.5333	30.7018
30.5667	28.9452
30.6	31.4721
30.6333	31.3856
30.6667	31.3856
30.7	28.3913
30.7333	29.1673
30.7667	36.661
30.8	37.831
30.8333	33.812
30.8667	34.4243
30.9	34.7115
30.9333	34.7115
30.9667	33.4645
31	33.4645
31.0333	39.2798
31.0667	34.8535
31.1	34.8535
31.1333	40.4104
31.1667	35.0719
31.2	35.2502
31.2333	34.714
31.2667	34.4856
31.3	35.8812
31.3333	35.8285
31.3667	39.357
31.4	35.1226
31.4333	35.5211
31.4667	35.9671
31.5	34.3878
31.5333	39.9065
31.5667	34.9761
31.6	32.1925
31.6333	33.5546
31.6667	32.8447
31.7	36.7246
31.7333	29.8509
31.7667	29.4912
31.8	28.4166
31.8333	29.3263
31.8667	26.8029
31.9	25.2293
31.9333	28.8379
31.9667	27.7892
32	28.3806
32.0333	24.9488
32.0667	26.6398
32.1	27.363
32.1333	28.7409
32.1667	29.5542
32.2	29.1916
32.2333	27.2863
32.2667	29.534
32.3	30.1458
32.3333	30.1458
32.3667	26.8711
32.4	26.8711
32.4333	32.0931
32.4667	31.8482
32.5	32.2431
32.5333	36.6069
32.5667	33.1584
32.6	30.2303
32.6333	32.7815
32.6667	33.1889
32.7	33.9888
32.7333	33.126
32.7667	34.0711
32.8	35.0927
32.8333	35.0927
32.8667	34.8467
32.9	34.0672
32.9333	35.8526
32.9667	35.2999
33	35.3946
33.0333	33.068
33.0667	33.5876
33.1	33.8599
33.1333	32.9945
33.1667	35.1108
33.2	35.443
33.2333	39.1744
33.2667	39.2578
33.3	39.3249
33.3333	37.478
33.3667	37.3999
33.4	38.2494
33.4333	37.4262
33.4667	33.749
33.5	28.2612
33.5333	28.6271
33.5667	28.2774
33.6	26.2241
33.6333	27.4735
33.6667	25.231
33.7	28.1899
33.7333	27.6684
33.7667	27.6684
33.8	25.7231
33.8333	25.2071
33.8667	25.2071
33.9	27.7838
33.9333	27.225
33.9667	28.7901
34	28.9029
34.0333	28.9917
34.0667	30.0577
34.1	30.0577
34.1333	29.1062
34.1667	28.0305
34.2	27.695
34.2333	31.1584
34.2667	31.8536
34.3	32.5002
34.3333	33.6194
34.3667	32.6948
34.4	33.8493
34.4333	33.8493
34.4667	34.487
34.5	33.8904
34.5333	34.6677
34.5667	33.8141
34.6	34.4394
34.6333	32.8767
34.6667	34.8352
34.7	35.0868
34.7333	34.6867
34.7667	33.9175
34.8	35.4469
34.8333	35.7065
34.8667	35.7065
34.9	35.388
34.9333	39.1771
34.9667	36.7597
35	36.7597
35.0333	34.2084
35.0667	32.1075
35.1	32.7079
35.1333	29.4145
35.1667	29.4145
35.2	28.6846
35.2333	26.2855
35.2667	29.0997
35.3	27.6011
35.3333	24.969
35.3667	26.8512
35.4	27.3174
35.4333	28.0816
35.4667	27.4579
35.5	29.1335
35.5333	28.6817
35.5667	28.615
35.6	27.4984
35.6333	27.4013
35.6667	28.3116
35.7	28.3116
35.7333	26.1328
35.7667	29.0558
35.8	31.3609
35.8333	27.8927
35.8667	31.5092
35.9	31.5767
35.9333	29.7117
35.9667	30.8093
36	30.8093
36.0333	33.9163
36.0667	33.9163
36.1	35.0775
36.1333	38.4356
36.1667	35.3424
36.2	34.392
36.2333	34.392
36.2667	39.6452
36.3	38.2891
36.3333	39.535
36.3667	39.6739
36.4	35.4116
36.4333	35.334
36.4667	34.8194
36.5	35.3288
36.5333	34.7768
36.5667	34.9919
36.6	34.8962
36.6333	34.9497
36.6667	35.0167
36.7	31.3757
36.7333	32.008
36.7667	31.1804
36.8	29.0028
36.8333	29.6392
36.8667	24.5939
36.9	28.1014
36.9333	25.36
36.9667	25.36
37	27.7073
37.0333	27.0413
37.0667	27.0413
37.1	24.8354
37.1333	27.7163
37.1667	26.4889
37.2	25.8771
37.2333	27.2274
37.2667	27.2274
37.3	29.6165
37.3333	28.9513
37.3667	29.3875
37.4	29.5232
37.4333	30.8063
37.4667	29.6592
37.5	30.2734
37.5333	31.4978
37.5667	36.7908
37.6	32.9765
37.6333	31.6032
37.6667	33.2174
37.7	33.1405
37.7333	33.7501
37.7667	34.2499
37.8	35.3769
37.8333	35.3769
37.8667	34.5592
37.9	35.5602
37.9333	40.621
37.9667	34.5676
38	34.5676
38.0333	35.1012
38.0667	33.504
38.1	35.3657
38.1333	34.685
38.1667	35.9234
38.2	35.4162
38.2333	34.9302
38.2667	35.2725
38.3	35.3478
38.3333	39.5369
38.3667	35.886
38.4	39.9987
38.4333	35.9105
38.4667	31.8077
38.5	32.3359
38.5333	30.0987
38.5667	29.8624
38.6	25.7982
38.6333	28.569
38.6667	27.5819
38.7	27.5332
38.7333	27.5115
38.7667	27.0301
38.8	24.3332
38.8333	24.431
38.8667	27.9323
38.9	27.5148
38.9333	24.473
38.9667	28.0085
39	27.1687
39.0333	25.3764
39.0667	34.1506
39.1	33.8162
39.1333	29.5923
39.1667	26.6055
39.2	28.0917
39.2333	30.7857
39.2667	30.7857
39.3	28.8116
39.3333	32.4437
39.3667	32.7069
39.4	31.585
39.4333	33.1733
39.4667	33.3314
39.5	33.3314
39.5333	30.2706
39.5667	32.1905
39.6	31.5027
39.6333	32.6061
39.6667	33.4261
39.7	33.9804
39.7333	38.9147
39.7667	34.868
39.8	33.6236
39.8333	34.8566
39.8667	39.4722
39.9	34.0766
39.9333	34.1169
39.9667	34.1169
40	34.2227
40.0333	34.2227
40.0667	32.2845
40.1	32.4319
40.1333	31.0152
40.1667	30.2898
40.2	29.0909
40.2333	24.9351
40.2667	30.0822
40.3	28.8232
40.3333	28.8232
40.3667	25.7354
40.4	28.4768
40.4333	26.8402
40.4667	27.0476
40.5	27.543
40.5333	27.543
40.5667	28.7237
40.6	29.4597
40.6333	30.1765
40.6667	28.4795
40.7	29.7601
40.7333	29.7601
40.7667	27.8839
40.8	30.7801
40.8333	32.2406
40.8667	32.6151
40.9	32.6151
40.9333	32.7489
40.9667	32.0232
41	33.6095
41.0333	34.6203
41.0667	33.5861
41.1	34.8315
41.1333	34.4233
41.1667	34.7234
41.2	33.5737
41.2333	34.0897
41.2667	34.6581
41.3	35.2078
41.3333	34.5324
41.3667	34.8348
41.4	35.6843
41.4333	33.8986
41.4667	33.8986
41.5	39.7918
41.5333	33.1657
41.5667	34.3989
41.6	32.9865
41.6333	35.2779
41.6667	34.5667
41.7	36.2065
41.7333	34.8431
41.7667	34.8431
41.8	40.129
41.8333	40.42
41.8667	40.6018
41.9	32.2893
41.9333	31.7516
41.9667	29.7465
42	26.1371
42.0333	28.4047
42.0667	24.4467
42.1	28.8216
42.1333	28.4214
42.1667	25.1933
42.2	26.6359
42.2333	27.4149
42.2667	27.4572
42.3	27.4572
42.3333	27.3176
42.3667	26.6506
42.4	24.9643
42.4333	28.9388
42.4667	28.9388
42.5	27.7722
42.5333	28.4209
42.5667	29.8447
42.6	30.433
42.6333	32.2743
42.6667	31.8704
42.7	32.0628
42.7333	36.1511
42.7667	32.4594
42.8	36.1294
42.8333	29.0946
42.8667	32.471
42.9	32.1803
42.9333	33.9381
42.9667	33.5459
43	33.57
43.0333	33.7745
43.0667	33.6787
43.1	38.4436
43.1333	31.0691
43.1667	34.9285
43.2	34.8541
43.2333	34.8213
43.2667	33.5743
43.3	39.7107
43.3333	31.6286
43.3667	31.6286
43.4	32.906
43.4333	39.0143
43.4667	32.2351
43.5	34.532
43.5333	33.0763
43.5667	34.2592
43.6	34.2592
43.6333	34.6748
43.6667	34.9008
43.7	32.9459
43.7333	30.5715
43.7667	30.5715
43.8	29.758
43.8333	28.4121
43.8667	27.2
43.9	28.8097
43.9333	28.3139
43.9667	26.9256
44	28.0208
44.0333	26.8678
44.0667	28.2547
44.1	28.88
44.1333	27.8539
44.1667	28.7614
44.2	26.5636
44.2333	28.3425
44.2667	28.3425
44.3	30.7273
44.3333	30.1703
44.3667	35.0935
44.4	31.8697
44.4333	28.4303
44.4667	32.2007
44.5	30.09
44.5333	30.09
44.5667	32.1364
44.6	30.5817
44.6333	34.404
44.6667	34.2398
44.7	33.5164
44.7333	32.4112
44.7667	35.0401
44.8	35.2173
44.8333	33.7878
44.8667	34.5811
44.9	34.5147
44.9333	34.7339
44.9667	34.4005
45	34.8314
45.0333	39.6984
45.0667	34.5908
45.1	34.6408
45.1333	35.5981
45.1667	35.3314
45.2	35.1646
45.2333	35.4971
45.2667	33.5148
45.3	32.7733
45.3333	33.5505
45.3667	35.5241
45.4	35.0503
45.4333	35.0503
45.4667	35.5112
45.5	32.9211
45.5333	32.7147
45.5667	29.9309
45.6	29.6633
45.6333	27.707
45.6667	27.707
45.7	27.2861
45.7333	25.7073
45.7667	23.3741
45.8	25.2608
45.8333	25.2608
45.8667	26.9773
45.9	26.9773
45.9333	26.3041
45.9667	28.0236
46	28.0236
46.0333	27.0006
46.0667	26.7571
46.1	27.4277
46.1333	33.4954
46.1667	30.649
46.2	26.8334
46.2333	30.4295
46.2667	30.4099
46.3	31.2218
46.3333	31.8097
46.3667	31.4425
46.4	31.7872
46.4333	34.0119
46.4667	34.0119
46.5	31.2313
46.5333	34.3476
46.5667	32.7478
46.6	31.6416
46.6333	34.198
46.6667	34.8588
46.7	34.7383
46.7333	40.2439
46.7667	39.588
46.8	34.5578
46.8333	35.4433
46.8667	39.8034
46.9	34.7274
46.9333	38.9942
46.9667	34.1002
47	34.6417
47.0333	34.6198
47.0667	33.5267
47.1	33.0279
47.1333	34.9041
47.1667	35.4019
47.2	35.3344
47.2333	35.4885
47.2667	34.9627
47.3	34.0803
47.3333	30.4129
47.3667	31.5438
47.4	29.5832
47.4333	25.1119
47.4667	27.6337
47.5	28.9886
47.5333	26.9877
47.5667	26.5023
47.6	25.388
47.6333	23.6844
47.6667	26.1165
47.7	25.6726
47.7333	26.7293
47.7667	27.9702
47.8	27.2547
47.8333	27.6078
47.8667	27.7688
47.9	28.0859
47.9333	29.2803
47.9667	29.0806
48	29.3175
48.0333	31.1582
48.0667	30.9399
48.1	31.7175
48.1333	32.0904
48.1667	32.1788
48.2	32.9789
48.2333	32.4193
48.2667	33.0299
48.3	33.6756
48.3333	32.5561
48.3667	33.8396
48.4	34.9141
48.4333	34.5651
48.4667	35.1348
48.5	34.7565
48.5333	38.7543
48.5667	33.9992
48.6	33.9992
48.6333	34.372
48.6667	35.0161
48.7	35.7138
48.7333	34.6764
48.7667	33.3329
48.8	35.6777
48.8333	38.5142
48.8667	34.1792
48.9	34.24
48.9333	34.1365
48.9667	31.18
49	31.4672
49.0333	33.8399
49.0667	33.8103
49.1	34.2601
49.1333	32.491
49.1667	36.4417
49.2	29.8573
49.2333	27.8749
49.2667	27.3732
49.3	27.7764
49.3333	28.3462
49.3667	29.1471
49.4	27.5111
49.4333	27.0042
49.4667	28.6811
49.5	28.6811
49.5333	26.5451
49.5667	25.5576
49.6	27.7867
49.6333	29.0974
49.6667	29.197
49.7	30.2539
49.7333	29.7048
49.7667	28.3183
49.8	29.6888
49.8333	32.4651
49.8667	32.3936
49.9	32.461
49.9333	33.8395
49.9667	33.8395
50	34.055
50.0333	31.7184
50.0667	32.4394
50.1	34.6756
50.1333	40.3487
50.1667	34.4291
50.2	36.8645
50.2333	34.4014
50.2667	35.3472
50.3	40.1331
50.3333	35.5588
50.3667	35.209
50.4	34.8336
50.4333	34.5093
50.4667	39.0818
50.5	35.0729
50.5333	33.5331
50.5667	33.6536
50.6	35.909
50.6333	35.2553
50.6667	34.179
50.7	33.8421
50.7333	31.6241
50.7667	30.4002
50.8	31.4295
50.8333	28.233
50.8667	28.833
50.9	33.3518
50.9333	24.0302
50.9667	26.2825
51	26.8532
51.0333	27.14
51.0667	27.4703
51.1	26.4661
51.1333	28.1236
51.1667	28.5286
51.2	24.6047
51.2333	27.1322
51.2667	27.4138
51.3	28.5145
51.3333	29.6615
51.3667	34.5677
51.4	30.6102
51.4333	31.3657
51.4667	32.0519
51.5	32.913
51.5333	33.234
51.5667	33.9979
51.6	32.3064
51.6333	33.944
51.6667	34.0315
51.7	34.1086
51.7333	39.8708
51.7667	34.7622
51.8	38.6914
51.8333	38.5214
51.8667	38.5214
51.9	33.7066
51.9333	33.7066
51.9667	34.2775
52	38.0524
52.0333	34.795
52.0667	34.1134
52.1	34.5159
52.1333	34.8143
52.1667	34.7176
52.2	34.2962
52.2333	38.1389
52.2667	33.837
52.3	36.0677
52.3333	34.4526
52.3667	33.88
52.4	33.4326
52.4333	33.4326
52.4667	31.8987
52.5	30.0328
52.5333	30.0122
52.5667	28.4159
52.6	29.3481
52.6333	28.6541
52.6667	26.8108
52.7	29.0467
52.7333	25.6461
52.7667	27.6646
52.8	26.5709
52.8333	29.179
52.8667	27.0251
52.9	30.0294
52.9333	26.0373
52.9667	29.7497
53	26.4099
53.0333	30.6062
53.0667	30.6062
53.1	30.2509
53.1333	31.7933
53.1667	32.3956
53.2	30.403
53.2333	31.295
53.2667	33.7309
53.3	31.7002
53.3333	33.5229
53.3667	34.567
53.4	34.7767
53.4333	35.1012
53.4667	35.7139
53.5	34.4156
53.5333	34.0008
53.5667	32.3023
53.6	32.3023
53.6333	34.6426
53.6667	32.5587
53.7	36.2982
53.7333	34.6644
53.7667	34.6644
53.8	34.7517
53.8333	34.5392
53.8667	34.5392
53.9	33.0403
53.9333	39.2994
53.9667	35.2981
54	34.6777
54.0333	35.681
54.0667	41.7399
54.1	34.9004
54.1333	33.9398
54.1667	33.0847
54.2	30.7597
54.2333	28.1178
54.2667	25.5099
54.3	28.8496
54.3333	26.8323
54.3667	27.0602
54.4	25.2672
54.4333	25.2672
54.4667	27.2461
54.5	27.2461
54.5333	26.7572
54.5667	24.4678
54.6	26.6481
54.6333	27.3763
54.6667	29.2772
54.7	26.6959
54.7333	26.6959
54.7667	29.3081
54.8	29.3781
54.8333	31.3326
54.8667	27.8031
54.9	30.6921
54.9333	32.0036
54.9667	32.6011
55	32.94
55.0333	33.1385
55.0667	38.6091
55.1	33.959
55.1333	34.5981
55.1667	35.3487
55.2	35.3487
55.2333	34.6294
55.2667	35.7471
55.3	36.1641
55.3333	34.5676
55.3667	32.2849
55.4	34.8753
55.4333	35.6166
55.4667	35.6166
55.5	33.8364
55.5333	33.9065
55.5667	34.6312
55.6	35.0394
55.6333	34.6413
55.6667	33.7415
55.7	33.952
55.7333	34.2671
55.7667	34.8905
55.8	35.5592
55.8333	36.1536
55.8667	34.0543
55.9	33.57
55.9333	34.8011
55.9667	35.0607
56	35.2357
56.0333	32.9608
56.0667	33.5989
56.1	30.8618
56.1333	30.8618
56.1667	33.6569
56.2	28.4379
56.2333	28.736
56.2667	26.9101
56.3	24.5235
56.3333	26.2884
56.3667	28.0985
56.4	26.2161
56.4333	26.2161
56.4667	27.8054
56.5	29.7195
56.5333	26.5805
56.5667	28.8215
56.6	30.431
56.6333	30.9606
56.6667	27.4366
56.7	30.8616
56.7333	30.5584
56.7667	32.5021
56.8	33.468
56.8333	32.8097
56.8667	33.1933
56.9	38.2728
56.9333	33.9083
56.9667	33.9083
57	33.9047
57.0333	33.6214
57.0667	34.2933
57.1	34.3771
57.1333	34.9101
57.1667	34.7049
57.2	31.8852
57.2333	35.4451
57.2667	34.3208
57.3	34.6608
57.3333	35.3214
57.3667	34.741
57.4	34.8684
57.4333	31.0215
57.4667	31.6553
57.5	34.3341
57.5333	34.3106
57.5667	39.6622
57.6	39.6622
57.6333	35.2185
57.6667	38.3266
57.7	34.281
57.7333	34.281
57.7667	34.1358
57.8	32.0984
57.8333	32.0078
57.8667	30.9402
57.9	30.3844
57.9333	30.4107
57.9667	35.1213
58	27.1139
58.0333	27.3822
58.0667	28.3541
58.1	26.6647
58.1333	24.8363
58.1667	28.5473
58.2	28.4575
58.2333	28.3057
58.2667	27.4436
58.3	28.7191
58.3333	28.1764
58.3667	30.1699
58.4	29.4557
58.4333	30.4705
58.4667	29.2943
58.5	31.1653
58.5333	29.355
58.5667	31.8271
58.6	30.66
58.6333	33.6575
58.6667	33.7187
58.7	32.7892
58.7333	33.311
58.7667	34.7138
58.8	31.5793
58.8333	36.0058
58.8667	39.8563
58.9	33.964
58.9333	35.0774
58.9667	34.5499
59	34.1951
59.0333	34.1951
59.0667	34.709
59.1	34.1969
59.1333	35.9869
59.1667	34.4431
59.2	34.5153
59.2333	34.3788
59.2667	34.7313
59.3	35.2223
59.3333	34.0003
59.3667	34.7126
59.4	34.2638
59.4333	34.3217
59.4667	34.4664
59.5	32.9166
59.5333	35.1675
59.5667	34.9531
59.6	30.6492
59.6333	36.4322
59.6667	30.2391
59.7	28.3121
59.7333	29.5192
59.7667	27.9836
59.8	26.902
59.8333	25.3516
59.8667	27.777
59.9	27.3303
59.9333	24.3802
59.9667	28.2394
60	28.1873
60.0333	27.7195
60.0667	25.6751
60.1	29.6278
60.1333	30.1142
60.1667	30.1142
60.2	31.9991
60.2333	31.9991
60.2667	28.4367
60.3	32.1848
60.3333	30.6238
60.3667	33.5386
60.4	33.5386
60.4333	32.5784
60.4667	31.2253
60.5	33.9552
60.5333	34.2996
60.5667	34.3917
60.6	34.1188
60.6333	35.4216
60.6667	33.791
60.7	38.6722
60.7333	32.7673
60.7667	32.1031
60.8	35.1069
60.8333	33.3719
60.8667	33.2965
60.9	35.3592
60.9333	34.5157
60.9667	34.5157
61	35.573
61.0333	35.0781
61.0667	35.0781
61.1	35.2859
61.1333	35.1592
61.1667	35.1592
61.2	36.2537
61.2333	34.0498
61.2667	33.2013
61.3	33.2947
61.3333	35.6468
61.3667	35.6468
61.4	29.8163
61.4333	29.8163
61.4667	29.1539
61.5	28.5404
61.5333	28.3632
61.5667	26.6858
61.6	29.4717
61.6333	25.1301
61.6667	26.4134
61.7	26.8016
61.7333	27.6507
61.7667	28.8867
61.8	28.6054
61.8333	29.192
61.8667	33.8027
61.9	30.1421
61.9333	29.0854
61.9667	30.5316
62	31.3948
62.0333	31.209
62.0667	31.209
62.1	30.2723
62.1333	32.9993
62.1667	34.5458
62.2	34.5375
62.2333	34.5375
62.2667	32.159
62.3	34.5472
62.3333	34.5472
62.3667	36.3066
62.4	35.5096
62.4333	35.2145
62.4667	35.2727
62.5	35.8929
62.5333	35.1256
62.5667	41.2673
62.6	35.1554
62.6333	35.6341
62.6667	34.5537
62.7	37.9871
62.7333	39.2692
62.7667	35.6616
62.8	34.7599
62.8333	39.4117
62.8667	34.0423
62.9	35.6592
62.9333	35.382
62.9667	34.0799
63	32.9685
63.0333	33.2156
63.0667	33.704
63.1	30.1017
63.1333	29.226
63.1667	26.7484
63.2	26.7484
63.2333	27.8245
63.2667	27.8555
63.3	27.6276
63.3333	27.6276
63.3667	27.4272
63.4	27.3429
63.4333	25.8815
63.4667	25.8815
63.5	25.4889
63.5333	27.1059
63.5667	27.1059
63.6	27.9096
63.6333	27.2329
63.6667	31.0039
63.7	28.8293
63.7333	30.5049
63.7667	31.4838
63.8	31.6457
63.8333	31.2285
63.8667	33.1427
63.9	33.5462
63.9333	34.6144
63.9667	34.881
64	33.6496
64.0333	33.6496
64.0667	34.3772
64.1	34.1842
64.1333	35.3337
64.1667	35.3337
64.2	34.8641
64.2333	34.5009
64.2667	34.5009
64.3	41.0963
64.3333	40.0598
64.3667	35.7829
64.4	38.9899
64.4333	39.7604
64.4667	35.4194
64.5	35.5061
64.5333	35.5061
64.5667	36.0662
64.6	33.6976
64.6333	35.0444
64.6667	35.0444
64.7	34.8457
64.7333	35.07
64.7667	35.3689
64.8	34.763
64.8333	34.6449
64.8667	35.6366
64.9	34.6444
64.9333	36.5399
64.9667	35.2763
65	34.9178
65.0333	35.2818
65.0667	34.6876
65.1	33.4321
65.1333	36.6196
65.1667	34.3201
65.2	34.215
65.2333	32.3662
65.2667	30.0928
65.3	35.8184
65.3333	28.117
65.3667	29.5468
65.4	27.5587
65.4333	27.6065
65.4667	24.7009
65.5	26.0144
65.5333	26.0144
65.5667	28.3424
65.6	27.7097
65.6333	26.486
65.6667	30.4007
65.7	30.4282
65.7333	30.4282
65.7667	31.35
65.8	30.9785
65.8333	30.9785
65.8667	32.6663
65.9	32.5078
65.9333	31.1283
65.9667	33.6205
66	33.6205
66.0333	31.0991
66.0667	34.5394
66.1	34.5394
66.1333	34.8043
66.1667	34.0483
66.2	34.7806
66.2333	31.7181
66.2667	33.8127
66.3	33.8127
66.3333	34.4812
66.3667	33.9639
66.4	35.6967
66.4333	35.4373
66.4667	34.4866
66.5	34.1478
66.5333	39.1162
66.5667	31.3321
66.6	33.5329
[truncated: 14,385 more rows]

## Sheet: DirectlyMeasuredResp (4d)
Time Window		Breath	Breath
Start	Stop	Count	Frequency, Hz		Time, s	Frequency, Hz	Frequency, breath/min
0	32	20	0.625		16	0.625	37.5
75	111	20	0.555556		93	0.555556	33.3333
137	156	10	0.526316		146.5	0.526316	31.5789
180	209	15	0.517241		194.5	0.517241	31.0345
272	292	10	0.5		282	0.5	30
315	351	15	0.416667		333	0.416667	25
410	432	10	0.454545		421	0.454545	27.2727
474	495	10	0.47619		484.5	0.47619	28.5714
540	569	20	0.689655		554.5	0.689655	41.3793
600	616	20	1.25		608	1.25	75
660	676	20	1.25		668	1.25	75
678	697	20	1.05263		687.5	1.05263	63.1579
720	736	20	1.25		728	1.25	75
740	757	20	1.17647		748.5	1.17647	70.5882
780	798	20	1.11111		789	1.11111	66.6667
840	856	20	1.25		848	1.25	75
900	916	20	1.25		908	1.25	75
960	975	20	1.33333		967.5	1.33333	80
1020	1035	20	1.33333		1027.5	1.33333	80
1080	1096	20	1.25		1088	1.25	75
1140	1155	20	1.33333		1147.5	1.33333	80
1200	1214	20	1.42857		1207	1.42857	85.7143

## Sheet: VideoAnalysisResp (4d)
Time, s	Breath Freq, Breath/min	Breath Freq after median and averaging filters
0	36.9	18
0.0333333	36.9	30
0.0666667	36	32.4
0.1	36	33.4286
0.133333	36	34
0.166667	36	34.3636
0.2	36	34.6154
0.233333	36	34.83
0.266667	36	34.9941
0.3	36	35.1
0.333333	36	35.1857
0.366667	36	35.2565
0.4	36	35.316
0.433333	36	35.3667
0.466667	36	35.4103
0.5	36	35.5065
0.533333	37.8	35.6455
0.566667	37.8	35.7686
0.6	37.8	35.8662
0.633333	37.8	35.9423
0.666667	37.8	36.011
0.7	37.8	36.0837
0.733333	37.8	36.09
0.766667	37.8	36.0862
0.8	37.8	36.0827
0.833333	36.9	36.0794
0.866667	38.7	36.0764
0.9	38.7	36.0818
0.933333	38.7	36.1342
0.966667	36	36.1907
1	36	36.2434
1.03333	36	36.2929
1.06667	36	36.3392
1.1	36	36.3828
1.13333	36	36.4239
1.16667	36	36.45
1.2	36	36.4377
1.23333	36	36.426
1.26667	36	36.4149
1.3	36	36.4044
1.33333	36	36.3944
1.36667	36	36.4175
1.4	37.8	36.45
1.43333	37.8	36.481
1.46667	37.8	36.5107
1.5	37.8	36.539
1.53333	37.8	36.5661
1.56667	37.8	36.5921
1.6	37.8	36.5892
1.63333	37.8	36.5773
1.66667	36.9	36.5658
1.7	38.7	36.5549
1.73333	38.7	36.5443
1.76667	38.7	36.5341
1.8	38.7	36.5243
1.83333	38.7	36.5392
1.86667	36	36.5615
1.9	36	36.583
1.93333	36	36.6038
1.96667	36	36.6239
2	36	36.636
2.03333	36	36.6256
2.06667	36	36.6156
2.1	36	36.6059
2.13333	36	36.5965
2.16667	36	36.5874
2.2	36	36.5786
2.23333	36	36.57
2.26667	37.8	36.5617
2.3	37.8	36.5536
2.33333	37.8	36.5457
2.36667	37.8	36.5381
2.4	37.8	36.5307
2.43333	37.8	36.5235
2.46667	37.8	36.5164
2.5	38.7	36.5096
2.53333	38.7	36.5029
2.56667	38.7	36.4965
2.6	38.7	36.4901
2.63333	38.7	36.484
2.66667	38.7	36.478
2.7	38.7	36.4721
2.73333	36	36.4664
2.76667	36	36.4662
2.8	36	36.466
2.83333	36	36.4658
2.86667	36	36.463
2.9	36	36.4577
2.93333	36	36.4525
2.96667	36	36.4475
3	36	36.4425
3.03333	36	36.4377
3.06667	36	36.433
3.1	36	36.4283
3.13333	36	36.4238
3.16667	37.8	36.4217
3.2	37.8	36.422
3.23333	37.8	36.4223
3.26667	37.8	36.4226
3.3	37.8	36.4229
3.33333	38.7	36.4209
3.36667	38.7	36.4167
3.4	38.7	36.4127
3.43333	38.7	36.4087
3.46667	38.7	36.4048
3.5	38.7	36.4009
3.53333	38.7	36.3972
3.56667	38.7	36.3998
3.6	36	36.4044
3.63333	36	36.4089
3.66667	36	36.4133
3.7	36	36.4177
3.73333	36	36.422
3.76667	36	36.4262
3.8	36	36.4303
3.83333	36	36.4344
3.86667	36	36.4384
3.9	36	36.4423
3.93333	36	36.4462
3.96667	36	36.45
4	36	36.4537
4.03333	36	36.4574
4.06667	37.8	36.461
4.1	37.8	36.4646
4.13333	37.8	36.4681
4.16667	38.7	36.4715
4.2	38.7	36.4749
4.23333	38.7	36.4782
4.26667	38.7	36.4815
4.3	38.7	36.4847
4.33333	38.7	36.4879
4.36667	38.7	36.4911
4.4	38.7	36.4942
4.43333	38.7	36.4972
4.46667	36	36.5002
4.5	36	36.5031
4.53333	36	36.506
4.56667	36	36.5089
4.6	36	36.5117
4.63333	36	36.5145
4.66667	36	36.5173
4.7	36	36.52
4.73333	36	36.5226
4.76667	36	36.5253
4.8	36	36.5279
4.83333	36	36.5304
4.86667	36	36.5329
4.9	36	36.5354
4.93333	36	36.5379
4.96667	36	36.5403
5	36.9	36.5427
5.03333	38.7	36.545
5.06667	38.7	36.5474
5.1	38.7	36.5497
5.13333	38.7	36.5519
5.16667	38.7	36.5542
5.2	38.7	36.5564
5.23333	38.7	36.5586
5.26667	38.7	36.5607
5.3	38.7	36.5629
5.33333	36	36.565
5.36667	36	36.567
5.4	36	36.5691
5.43333	36	36.5711
5.46667	36	36.5731
5.5	36	36.5751
5.53333	36	36.577
5.56667	36	36.579
5.6	36	36.5809
5.63333	36	36.5827
5.66667	36	36.5846
5.7	36	36.5864
5.73333	36	36.5883
5.76667	36	36.5901
5.8	36	36.5918
5.83333	36.9	36.5936
5.86667	38.7	36.5953
5.9	38.7	36.597
5.93333	38.7	36.5987
5.96667	38.7	36.6004
6	38.7	36.6021
6.03333	38.7	36.6037
6.06667	38.7	36.6053
6.1	38.7	36.6069
6.13333	38.7	36.6085
6.16667	38.7	36.6101
6.2	36	36.6117
6.23333	36	36.6132
6.26667	36	36.6147
6.3	36	36.6162
6.33333	36	36.6177
6.36667	36	36.6192
6.4	36	36.6206
6.43333	36	36.6221
6.46667	36	36.6235
6.5	36	36.6249
6.53333	36	36.6263
6.56667	36	36.6277
6.6	36	36.6291
6.63333	36	36.6305
6.66667	36	36.6318
6.7	36.9	36.6331
6.73333	36.9	36.6344
6.76667	38.7	36.6357
6.8	38.7	36.637
6.83333	38.7	36.6383
6.86667	38.7	36.6396
6.9	38.7	36.6408
6.93333	38.7	36.6421
6.96667	38.7	36.6433
7	38.7	36.6445
7.03333	37.8	36.6457
7.06667	37.8	36.6469
7.1	37.8	36.6481
7.13333	36	36.6493
7.16667	36	36.6505
7.2	36	36.6516
7.23333	36	36.6528
7.26667	36	36.6539
7.3	36	36.655
7.33333	36	36.6561
7.36667	36	36.6572
7.4	36	36.6583
7.43333	36	36.6594
7.46667	36	36.6605
7.5	36	36.6615
7.53333	36.9	36.6626
7.56667	36.9	36.6636
7.6	36.9	36.6647
7.63333	36.9	36.6657
7.66667	38.7	36.6667
7.7	38.7	36.6677
7.73333	38.7	36.6687
7.76667	38.7	36.6697
7.8	38.7	36.6707
7.83333	38.7	36.6717
7.86667	37.8	36.6726
7.9	37.8	36.6736
7.93333	37.8	36.6745
7.96667	37.8	36.6755
8	37.8	36.6764
8.03333	37.8	36.6773
8.06667	36	36.6782
8.1	36	36.6792
8.13333	36	36.6801
8.16667	36	36.681
8.2	36	36.6818
8.23333	36	36.6827
8.26667	36	36.6836
8.3	36	36.6845
8.33333	36	36.6853
8.36667	36.9	36.6862
8.4	36.9	36.687
8.43333	36.9	36.6879
8.46667	36.9	36.6887
8.5	36.9	36.6895
8.53333	36.9	36.6904
8.56667	36.9	36.6912
8.6	38.7	36.692
8.63333	38.7	36.6928
8.66667	38.7	36.6936
8.7	39.6	36.6944
8.73333	37.8	36.6951
8.76667	37.8	36.6959
8.8	37.8	36.6967
8.83333	37.8	36.6975
8.86667	37.8	36.6982
8.9	37.8	36.699
8.93333	36	36.6997
8.96667	36	36.7005
9	36	36.7012
9.03333	36	36.7019
9.06667	36	36.7027
9.1	36	36.7034
9.13333	36	36.7041
9.16667	36.9	36.7048
9.2	36.9	36.7055
9.23333	36.9	36.7054
9.26667	36.9	36.7045
9.3	36.9	36.7036
9.33333	36.9	36.7027
9.36667	36.9	36.7034
9.4	36.9	36.7041
9.43333	36.9	36.7048
9.46667	36.9	36.7054
9.5	36.9	36.7061
9.53333	37.8	36.7068
9.56667	37.8	36.7075
9.6	37.8	36.7081
9.63333	37.8	36.7065
9.66667	37.8	36.704
9.7	37.8	36.7016
9.73333	37.8	36.6992
9.76667	37.8	36.6968
9.8	37.8	36.6952
9.83333	36	36.6959
9.86667	36	36.6966
9.9	36	36.6973
9.93333	36	36.698
9.96667	36.9	36.6987
10	36.9	36.6986
10.0333	36.9	36.6963
10.0667	36.9	36.694
10.1	36.9	36.6917
10.1333	36.9	36.6894
10.1667	36.9	36.6872
10.2	36.9	36.6849
10.2333	36.9	36.6827
10.2667	36.9	36.6812
10.3	36.9	36.6805
10.3333	36.9	36.6797
10.3667	36.9	36.679
10.4	37.8	36.6782
10.4333	37.8	36.6761
10.4667	37.8	36.6739
10.5	37.8	36.6718
10.5333	37.8	36.6697
10.5667	37.8	36.6676
10.6	37.8	36.6655
10.6333	37.8	36.6634
10.6667	37.8	36.6613
10.7	36	36.6593
10.7333	36.9	36.6586
10.7667	36.9	36.658
10.8	36.9	36.6573
10.8333	36.9	36.656
10.8667	36.9	36.654
10.9	36.9	36.652
10.9333	36.9	36.65
10.9667	36.9	36.648
11	36.9	36.6461
11.0333	36.9	36.6441
11.0667	36.9	36.6422
11.1	36.9	36.6403
11.1333	36.9	36.6383
11.1667	36.9	36.6364
11.2	36.9	36.6345
11.2333	37.8	36.6327
11.2667	37.8	36.6308
11.3	37.8	36.6289
11.3333	37.8	36.6271
11.3667	37.8	36.6253
11.4	37.8	36.6234
11.4333	37.8	36.6216
11.4667	37.8	36.6198
11.5	37.8	36.618
11.5333	36.9	36.6162
11.5667	36.9	36.6145
11.6	36.9	36.6127
11.6333	36.9	36.6109
11.6667	36.9	36.6092
11.7	36.9	36.6075
11.7333	36.9	36.6057
11.7667	36.9	36.604
11.8	36.9	36.6023
11.8333	36.9	36.6006
11.8667	36.9	36.5989
11.9	36.9	36.5973
11.9333	36.9	36.5956
11.9667	36.9	36.5939
12	36.9	36.5923
12.0333	36.9	36.5907
12.0667	34.2	36.589
12.1	37.8	36.5874
12.1333	37.8	36.5858
12.1667	37.8	36.5842
12.2	37.8	36.5826
12.2333	37.8	36.581
12.2667	37.8	36.5794
12.3	37.8	36.5779
12.3333	37.8	36.5763
12.3667	37.8	36.5748
12.4	36.9	36.5732
12.4333	36.9	36.5717
12.4667	36.9	36.5702
12.5	36.9	36.5686
12.5333	36.9	36.5671
12.5667	36.9	36.5656
12.6	36.9	36.5641
12.6333	36.9	36.5626
12.6667	36.9	36.5612
12.7	36.9	36.5597
12.7333	36.9	36.5582
12.7667	36.9	36.5568
12.8	36.9	36.5553
12.8333	36.9	36.5539
12.8667	36.9	36.5525
12.9	36.9	36.551
12.9333	34.2	36.5496
12.9667	37.8	36.5482
13	37.8	36.5468
13.0333	37.8	36.5454
13.0667	37.8	36.544
13.1	37.8	36.5426
13.1333	37.8	36.5413
13.1667	37.8	36.5399
13.2	37.8	36.5385
13.2333	36.9	36.5372
13.2667	36.9	36.5358
13.3	36.9	36.5345
13.3333	36.9	36.557
13.3667	36.9	36.557
13.4	36.9	36.557
13.4333	36.9	36.557
13.4667	36.9	36.557
13.5	36.9	36.557
13.5333	36.9	36.557
13.5667	36.9	36.557
13.6	36.9	36.557
13.6333	36.9	36.557
13.6667	36.9	36.557
13.7	36.9	36.557
13.7333	36.9	36.557
13.7667	37.8	36.557
13.8	37.8	36.5564
13.8333	37.8	36.5559
13.8667	37.8	36.5559
13.9	37.8	36.5559
13.9333	37.8	36.5559
13.9667	37.8	36.5559
14	37.8	36.5559
14.0333	37.8	36.5559
14.0667	38.7	36.5559
14.1	36.9	36.5559
14.1333	36.9	36.5559
14.1667	36.9	36.5559
14.2	36.9	36.5559
14.2333	36.9	36.5559
14.2667	36.9	36.5559
14.3	36.9	36.5553
14.3333	36.9	36.5536
14.3667	36.9	36.5514
14.4	36.9	36.5491
14.4333	36.9	36.5469
14.4667	36.9	36.5446
14.5	36.9	36.5424
14.5333	36.9	36.5407
14.5667	36.9	36.539
14.6	36.9	36.5373
14.6333	37.8	36.5356
14.6667	37.8	36.5339
14.7	37.8	36.5317
14.7333	37.8	36.53
14.7667	37.8	36.5294
14.8	34.2	36.5294
14.8333	34.2	36.5294
14.8667	34.2	36.5294
14.9	34.2	36.5294
14.9333	38.7	36.5294
14.9667	36.9	36.5294
15	36.9	36.5294
15.0333	36.9	36.5294
15.0667	36.9	36.5294
15.1	36.9	36.5294
15.1333	36.9	36.5288
15.1667	36.9	36.5272
15.2	36.9	36.5249
15.2333	36.9	36.5227
15.2667	36.9	36.5204
15.3	36.9	36.5181
15.3333	36.9	36.5159
15.3667	36.9	36.5136
15.4	36.9	36.5114
15.4333	36.9	36.5091
15.4667	36.9	36.5069
15.5	37.8	36.5046
15.5333	37.8	36.5024
15.5667	37.8	36.5001
15.6	37.8	36.4979
15.6333	34.2	36.4956
15.6667	34.2	36.4945
15.7	34.2	36.4945
15.7333	34.2	36.4945
15.7667	34.2	36.4945
15.8	36.9	36.4945
15.8333	36.9	36.4945
15.8667	36.9	36.4945
15.9	36.9	36.4945
15.9333	36.9	36.4945
15.9667	36.9	36.4945
16	36.9	36.4945
16.0333	36.9	36.4934
16.0667	36.9	36.4911
16.1	36.9	36.4889
16.1333	36.9	36.4866
16.1667	36.9	36.4844
16.2	36.9	36.4821
16.2333	36.9	36.4798
16.2667	36.9	36.4776
16.3	36.9	36.4753
16.3333	37.8	36.4731
16.3667	37.8	36.4708
16.4	37.8	36.4686
16.4333	37.8	36.4663
16.4667	37.8	36.4641
16.5	34.2	36.463
16.5333	34.2	36.463
16.5667	34.2	36.463
16.6	34.2	36.463
16.6333	34.2	36.463
16.6667	36.9	36.463
16.7	36.9	36.463
16.7333	36.9	36.463
16.7667	36.9	36.463
16.8	36.9	36.463
16.8333	36.9	36.463
16.8667	36.9	36.463
16.9	36.9	36.463
16.9333	36.9	36.463
16.9667	36.9	36.4618
17	36.9	36.4596
17.0333	36.9	36.4573
17.0667	36.9	36.4551
17.1	36.9	36.4528
17.1333	36.9	36.4506
17.1667	36	36.4483
17.2	37.8	36.4461
17.2333	37.8	36.4438
17.2667	37.8	36.4416
17.3	37.8	36.4393
17.3333	37.8	36.4382
17.3667	38.7	36.4382
17.4	38.7	36.4382
17.4333	34.2	36.4382
17.4667	34.2	36.4382
17.5	36.9	36.4382
17.5333	36.9	36.4382
17.5667	36.9	36.4382
17.6	36.9	36.4382
17.6333	36.9	36.4382
17.6667	36.9	36.4382
17.7	36.9	36.4382
17.7333	36.9	36.4382
17.7667	36.9	36.4382
17.8	36.9	36.4382
17.8333	36.9	36.4382
17.8667	36.9	36.4382
17.9	36.9	36.4382
17.9333	36.9	36.4382
17.9667	36	36.4382
18	36	36.4382
18.0333	36	36.4382
18.0667	36	36.4382
18.1	36	36.4382
18.1333	36	36.4382
18.1667	36	36.4382
18.2	38.7	36.4382
18.2333	32.4	36.4382
18.2667	32.4	36.4382
18.3	32.4	36.4382
18.3333	36.9	36.4382
18.3667	36.9	36.4382
18.4	36.9	36.4382
18.4333	36.9	36.4382
18.4667	36.9	36.4382
18.5	36.9	36.4382
18.5333	36.9	36.4382
18.5667	36.9	36.4382
18.6	36.9	36.4382
18.6333	36.9	36.4382
18.6667	36.9	36.4382
18.7	36.9	36.4382
18.7333	36.9	36.4382
18.7667	36.9	36.4382
18.8	36	36.4382
18.8333	36	36.4376
18.8667	36	36.437
18.9	36	36.4365
18.9333	36	36.4359
18.9667	36	36.4354
19	36	36.4348
19.0333	36	36.4342
19.0667	36	36.4342
19.1	32.4	36.4342
19.1333	32.4	36.4342
19.1667	36.9	36.4342
19.2	36.9	36.4342
19.2333	36.9	36.4342
19.2667	36.9	36.4342
19.3	36.9	36.4342
19.3333	36.9	36.4342
19.3667	36.9	36.4342
19.4	36.9	36.4342
19.4333	36.9	36.4342
19.4667	36.9	36.4342
19.5	36.9	36.4342
19.5333	36.9	36.4342
19.5667	36.9	36.4342
19.6	36	36.4342
19.6333	36	36.4342
19.6667	36	36.4337
19.7	36	36.4331
19.7333	36	36.4325
19.7667	36	36.432
19.8	36	36.4314
19.8333	36	36.4309
19.8667	36	36.4303
19.9	33.3	36.4297
19.9333	33.3	36.4292
19.9667	33.3	36.4286
20	33.3	36.4286
20.0333	36.9	36.4286
20.0667	36.9	36.4286
20.1	36.9	36.4286
20.1333	36.9	36.4286
20.1667	36.9	36.4286
20.2	36.9	36.4286
20.2333	36.9	36.4286
20.2667	36.9	36.4286
20.3	36.9	36.4286
20.3333	36.9	36.4286
20.3667	36.9	36.4286
20.4	36.9	36.4286
20.4333	36	36.4269
20.4667	36	36.4247
20.5	36	36.4224
20.5333	36	36.4202
20.5667	36	36.4179
20.6	36	36.4156
20.6333	36	36.4134
20.6667	36	36.4123
20.7	36	36.4111
20.7333	36	36.41
20.7667	33.3	36.4089
20.8	33.3	36.4078
20.8333	33.3	36.4066
20.8667	33.3	36.4055
20.9	33.3	36.4044
20.9333	36.9	36.4033
20.9667	36.9	36.4021
21	36.9	36.401
21.0333	36.9	36.3999
21.0667	36.9	36.3987
21.1	36.9	36.3976
21.1333	36.9	36.3965
21.1667	36.9	36.3942
21.2	36.9	36.3909
21.2333	36.9	36.3875
21.2667	36.9	36.3841
21.3	36	36.3807
21.3333	36	36.3773
21.3667	36	36.374
21.4	36	36.3706
21.4333	36	36.3672
21.4667	36	36.3638
21.5	36	36.3605
21.5333	36	36.3571
21.5667	36	36.3548
21.6	36	36.3537
21.6333	33.3	36.3526
21.6667	33.3	36.3514
21.7	33.3	36.3503
21.7333	33.3	36.3492
21.7667	33.3	36.3481
21.8	36.9	36.3469
21.8333	36.9	36.3458
21.8667	36.9	36.3447
21.9	36.9	36.3436
21.9333	36.9	36.3424
21.9667	36.9	36.3413
22	36.9	36.3402
22.0333	36.9	36.339
22.0667	36.9	36.3368
22.1	36.9	36.3334
22.1333	36	36.33
22.1667	36	36.3267
22.2	36	36.3233
22.2333	36	36.3199
22.2667	36	36.3165
22.3	36	36.3131
22.3333	36	36.3098
22.3667	36	36.3064
22.4	36	36.303
22.4333	36	36.2996
22.4667	36	36.2974
22.5	36	36.2962
22.5333	33.3	36.2951
22.5667	33.3	36.294
22.6	33.3	36.2929
22.6333	33.3	36.2917
22.6667	33.3	36.2906
22.7	36.9	36.2895
22.7333	36.9	36.2884
22.7667	36.9	36.2872
22.8	36.9	36.2861
22.8333	36.9	36.285
22.8667	36.9	36.2839
22.9	36.9	36.2827
22.9333	36.9	36.2816
22.9667	36.9	36.2793
23	36	36.276
23.0333	36	36.2726
23.0667	36	36.2692
23.1	36	36.2658
23.1333	36	36.2625
23.1667	36	36.2591
23.2	36	36.2557
23.2333	36	36.2523
23.2667	36	36.2489
23.3	36	36.2456
23.3333	36	36.2422
23.3667	36	36.2388
23.4	36	36.2365
23.4333	33.3	36.2354
23.4667	33.3	36.2343
23.5	33.3	36.2332
23.5333	33.3	36.232
23.5667	36.9	36.2309
23.6	36.9	36.2298
23.6333	36.9	36.2287
23.6667	36.9	36.2275
23.7	36.9	36.2264
23.7333	36.9	36.2253
23.7667	36.9	36.2242
23.8	36.9	36.223
23.8333	36	36.2208
23.8667	36	36.2174
23.9	36	36.214
23.9333	36	36.2106
23.9667	36	36.2073
24	36	36.2039
24.0333	36	36.2005
24.0667	36	36.1971
24.1	36	36.1937
24.1333	36	36.1904
24.1667	36	36.187
24.2	36	36.1836
24.2333	36	36.1802
24.2667	36	36.1768
24.3	36	36.1735
24.3333	33.3	36.1701
24.3667	36.9	36.1667
24.4	36.9	36.1633
24.4333	36.9	36.1599
24.4667	36.9	36.1566
24.5	36.9	36.1532
24.5333	36.9	36.1498
24.5667	36.9	36.1464
24.6	36.9	36.1431
24.6333	36.9	36.1397
24.6667	36.9	36.1363
24.7	36	36.1329
24.7333	36	36.1295
24.7667	36	36.1262
24.8	36	36.1228
24.8333	36	36.1194
24.8667	36	36.116
24.9	36	36.1126
24.9333	36	36.1093
24.9667	36	36.1059
25	36	36.1025
25.0333	36	36.0991
25.0667	36	36.0957
25.1	36	36.0924
25.1333	36	36.089
25.1667	34.2	36.0856
25.2	34.2	36.0822
25.2333	36.9	36.0788
25.2667	36.9	36.0755
25.3	36.9	36.0721
25.3333	36.9	36.0687
25.3667	36.9	36.0653
25.4	36.9	36.062
25.4333	36.9	36.0586
25.4667	36.9	36.0552
25.5	36.9	36.0518
25.5333	33.3	36.0484
25.5667	36	36.0451
25.6	36	36.0417
25.6333	36	36.0383
25.6667	36	36.0349
25.7	36	36.0315
25.7333	36	36.0282
25.7667	36	36.0248
25.8	36	36.0214
25.8333	36	36.018
25.8667	36	36.0146
25.9	36	36.0113
25.9333	36	36.0079
25.9667	36	36.0045
26	36	36.0011
26.0333	34.2	35.9977
26.0667	34.2	35.9944
26.1	34.2	35.991
26.1333	36.9	35.9876
26.1667	36.9	35.9842
26.2	36.9	35.9809
26.2333	36.9	35.9775
26.2667	36.9	35.9741
26.3	36.9	35.9707
26.3333	36.9	35.9673
26.3667	33.3	35.964
26.4	33.3	35.9606
26.4333	36	35.9572
26.4667	36	35.9538
26.5	36	35.9504
26.5333	36	35.9471
26.5667	36	35.9437
26.6	36	35.9403
26.6333	36	35.9369
26.6667	36	35.9335
26.7	36	35.9302
26.7333	36	35.9268
26.7667	36	35.9234
26.8	36	35.92
26.8333	36	35.9166
26.8667	36	35.9133
26.9	34.2	35.9099
26.9333	34.2	35.9065
26.9667	34.2	35.9031
27	34.2	35.8997
27.0333	36.9	35.8964
27.0667	36.9	35.893
27.1	36.9	35.8896
27.1333	36.9	35.8862
27.1667	36.9	35.8829
27.2	36.9	35.8795
27.2333	33.3	35.8761
27.2667	33.3	35.8727
27.3	33.3	35.8693
27.3333	36	35.866
27.3667	36	35.8626
27.4	36	35.8592
27.4333	36	35.8558
27.4667	36	35.8524
27.5	36	35.8491
27.5333	36	35.8457
27.5667	36	35.8423
27.6	36	35.8389
27.6333	36	35.8355
27.6667	36	35.8322
27.7	36	35.8288
27.7333	36	35.8254
27.7667	34.2	35.822
27.8	34.2	35.8186
27.8333	34.2	35.8153
27.8667	34.2	35.8119
27.9	34.2	35.8085
27.9333	36.9	35.8051
27.9667	36.9	35.8018
28	36.9	35.7984
28.0333	36.9	35.795
28.0667	36.9	35.7916
28.1	36.9	35.7882
28.1333	33.3	35.7849
28.1667	36	35.7815
28.2	36	35.7781
28.2333	36	35.7747
28.2667	36	35.7713
28.3	36	35.768
28.3333	36	35.7646
28.3667	36	35.7612
28.4	36	35.7578
28.4333	36	35.7544
28.4667	36	35.7511
28.5	36	35.7477
28.5333	36	35.7443
28.5667	36	35.7409
28.6	36	35.7375
28.6333	36	35.7342
28.6667	34.2	35.7308
28.7	34.2	35.7274
28.7333	34.2	35.724
28.7667	34.2	35.7207
28.8	34.2	35.7173
28.8333	34.2	35.7139
28.8667	34.2	35.7105
28.9	36.9	35.7071
28.9333	36.9	35.7038
28.9667	36.9	35.7004
29	36.9	35.697
29.0333	36	35.6936
29.0667	36	35.6902
29.1	36	35.6869
29.1333	36	35.6835
29.1667	36	35.6801
29.2	36	35.6767
29.2333	36	35.6733
29.2667	36	35.67
29.3	36	35.6666
29.3333	36	35.6632
29.3667	36	35.6598
29.4	36	35.6564
29.4333	36	35.6531
29.4667	36	35.6497
29.5	36	35.6463
29.5333	36	35.6429
29.5667	34.2	35.6395
29.6	34.2	35.6362
29.6333	34.2	35.6328
29.6667	34.2	35.6294
29.7	34.2	35.626
29.7333	34.2	35.6227
29.7667	34.2	35.6193
29.8	34.2	35.6159
29.8333	34.2	35.6125
29.8667	34.2	35.6091
29.9	36	35.6058
29.9333	36	35.6024
29.9667	36	35.599
30	36	35.5956
30.0333	36	35.5922
30.0667	36	35.5889
30.1	36	35.5855
30.1333	36	35.5821
30.1667	36	35.5787
30.2	36	35.5753
30.2333	36	35.572
30.2667	36	35.5686
30.3	36	35.5652
30.3333	36	35.5618
30.3667	36	35.5584
30.4	36	35.5551
30.4333	36.9	35.5517
30.4667	36.9	35.5483
30.5	34.2	35.5449
30.5333	34.2	35.5416
30.5667	34.2	35.5382
30.6	34.2	35.5348
30.6333	34.2	35.5314
30.6667	34.2	35.528
30.7	34.2	35.5247
30.7333	34.2	35.5213
30.7667	34.2	35.5179
30.8	34.2	35.5145
30.8333	36	35.5111
30.8667	36	35.5078
30.9	36	35.5044
30.9333	36	35.501
30.9667	36	35.4976
31	36	35.4942
31.0333	36	35.4909
31.0667	36	35.4875
31.1	36	35.4841
31.1333	36	35.4807
31.1667	36	35.4773
31.2	36	35.474
31.2333	36	35.4706
31.2667	36	35.4672
31.3	36.9	35.4638
31.3333	36.9	35.4605
31.3667	36.9	35.4571
31.4	36.9	35.4537
31.4333	34.2	35.4503
31.4667	34.2	35.4469
31.5	34.2	35.4436
31.5333	34.2	35.4402
31.5667	34.2	35.4368
31.6	34.2	35.4334
31.6333	34.2	35.43
31.6667	34.2	35.4267
31.7	34.2	35.4233
31.7333	36	35.4199
31.7667	36	35.4165
31.8	36	35.4137
31.8333	36	35.4109
31.8667	36	35.4081
31.9	36	35.4053
31.9333	36	35.4024
31.9667	36	35.3996
32	36	35.3968
32.0333	36	35.3934
32.0667	36	35.3901
32.1	36	35.3867
32.1333	36	35.3833
32.1667	36.9	35.3799
32.2	36.9	35.3765
32.2333	36.9	35.3732
32.2667	36.9	35.3698
32.3	36.9	35.3664
32.3333	34.2	35.363
32.3667	34.2	35.3596
32.4	34.2	35.3563
32.4333	34.2	35.3529
32.4667	34.2	35.3495
32.5	34.2	35.3461
32.5333	34.2	35.3427
32.5667	34.2	35.3399
32.6	34.2	35.3377
32.6333	36	35.3354
32.6667	36	35.3332
32.7	36	35.3309
32.7333	36	35.3287
32.7667	36	35.3264
32.8	36	35.3242
32.8333	36	35.3219
32.8667	36	35.3196
32.9	36	35.3174
32.9333	36	35.3146
32.9667	36	35.3112
33	36	35.3078
33.0333	36	35.3044
33.0667	36.9	35.3011
33.1	36.9	35.2977
33.1333	36.9	35.2943
33.1667	36.9	35.2909
33.2	36.9	35.2875
33.2333	34.2	35.2842
33.2667	34.2	35.2808
33.3	34.2	35.2774
33.3333	34.2	35.2746
33.3667	34.2	35.2723
33.4	34.2	35.2701
33.4333	34.2	35.2678
33.4667	34.2	35.2656
33.5	36	35.2633
33.5333	36	35.2611
33.5667	36	35.2588
33.6	36	35.2566
33.6333	36	35.2543
33.6667	36	35.2521
33.7	36	35.2498
33.7333	36	35.2476
33.7667	36	35.2453
33.8	36	35.2431
33.8333	36	35.2408
33.8667	36	35.238
33.9	36	35.2352
33.9333	36.9	35.2324
33.9667	36.9	35.2295
34	33.3	35.2267
34.0333	33.3	35.2239
34.0667	33.3	35.2211
34.1	33.3	35.2183
34.1333	34.2	35.2155
34.1667	34.2	35.2132
34.2	34.2	35.211
34.2333	34.2	35.2087
34.2667	34.2	35.2064
34.3	34.2	35.2042
34.3333	34.2	35.2019
34.3667	34.2	35.1997
34.4	34.2	35.1974
34.4333	36	35.1952
34.4667	36	35.1929
34.5	36	35.1907
34.5333	36	35.1884
34.5667	36	35.1862
34.6	36	35.1839
34.6333	36	35.1817
34.6667	36	35.1794
34.7	36	35.1772
34.7333	36	35.1749
34.7667	36	35.1721
34.8	36.9	35.1693
34.8333	36.9	35.1665
34.8667	36.9	35.1636
34.9	33.3	35.1608
34.9333	33.3	35.158
34.9667	33.3	35.1552
35	33.3	35.1529
35.0333	33.3	35.1507
35.0667	34.2	35.1484
35.1	34.2	35.1462
35.1333	34.2	35.1439
35.1667	34.2	35.1417
35.2	34.2	35.1394
35.2333	34.2	35.1372
35.2667	34.2	35.1349
35.3	34.2	35.1327
35.3333	36	35.1304
35.3667	36	35.1282
35.4	36	35.1259
35.4333	36	35.1237
35.4667	36	35.1214
35.5	36	35.1191
35.5333	36	35.1169
35.5667	36	35.1146
35.6	36	35.1124
35.6333	36	35.1101
35.6667	36.9	35.1079
35.7	36.9	35.1056
35.7333	36.9	35.1034
35.7667	36.9	35.1011
35.8	33.3	35.0989
35.8333	33.3	35.0966
35.8667	33.3	35.0944
35.9	33.3	35.0921
35.9333	33.3	35.0899
35.9667	34.2	35.0876
36	34.2	35.0854
36.0333	34.2	35.0831
36.0667	34.2	35.0809
36.1	34.2	35.0786
36.1333	34.2	35.0763
36.1667	34.2	35.0741
36.2	34.2	35.0718
36.2333	36	35.0696
36.2667	36	35.0673
36.3	36	35.0651
36.3333	36	35.0628
36.3667	36	35.0606
36.4	36	35.0583
36.4333	36	35.0561
36.4667	36	35.0538
36.5	36	35.0516
36.5333	36	35.0493
36.5667	36.9	35.0471
36.6	36.9	35.0448
36.6333	36.9	35.0426
36.6667	36.9	35.0403
36.7	33.3	35.038
36.7333	33.3	35.0358
36.7667	33.3	35.0335
36.8	33.3	35.0313
36.8333	33.3	35.029
36.8667	33.3	35.0268
36.9	34.2	35.0245
36.9333	34.2	35.0223
36.9667	34.2	35.02
37	34.2	35.0178
37.0333	34.2	35.0155
37.0667	34.2	35.0133
37.1	34.2	35.011
37.1333	34.2	35.0088
37.1667	36	35.0065
37.2	36	35.0043
37.2333	36	35.002
37.2667	36	34.9997
37.3	36	34.9975
37.3333	36	34.9952
37.3667	36	34.993
37.4	36	34.9907
37.4333	36.9	34.9885
37.4667	36.9	34.9862
37.5	36.9	34.984
37.5333	36.9	34.9817
37.5667	36.9	34.9795
37.6	33.3	34.9772
37.6333	33.3	34.975
37.6667	33.3	34.9727
37.7	33.3	34.9705
37.7333	33.3	34.9682
37.7667	33.3	34.966
37.8	34.2	34.9637
37.8333	34.2	34.9615
37.8667	34.2	34.9592
37.9	34.2	34.9569
37.9333	34.2	34.9547
37.9667	34.2	34.9524
38	34.2	34.9502
38.0333	34.2	34.9479
38.0667	34.2	34.9457
38.1	34.2	34.9434
38.1333	36	34.9412
38.1667	36	34.9389
38.2	36	34.9367
38.2333	36	34.9344
38.2667	36	34.9322
38.3	36	34.9299
38.3333	36.9	34.9277
38.3667	36.9	34.9254
38.4	36.9	34.9232
38.4333	36.9	34.9209
38.4667	36.9	34.9186
38.5	33.3	34.9164
38.5333	33.3	34.9141
38.5667	33.3	34.9119
38.6	33.3	34.9096
38.6333	33.3	34.9074
38.6667	33.3	34.9051
38.7	34.2	34.9029
38.7333	34.2	34.9006
38.7667	34.2	34.8984
38.8	34.2	34.8961
38.8333	34.2	34.8939
38.8667	34.2	34.8916
38.9	34.2	34.8894
38.9333	34.2	34.8871
38.9667	34.2	34.8849
39	34.2	34.8826
39.0333	34.2	34.8804
39.0667	34.2	34.8781
39.1	34.2	34.8758
39.1333	36	34.8736
39.1667	36	34.8713
39.2	36.9	34.8691
39.2333	36.9	34.8668
39.2667	36.9	34.8646
39.3	36.9	34.8623
39.3333	36.9	34.8601
39.3667	36.9	34.8578
39.4	36.9	34.8556
39.4333	33.3	34.8533
39.4667	33.3	34.8511
39.5	33.3	34.8488
39.5333	33.3	34.8466
39.5667	34.2	34.8443
39.6	34.2	34.8421
39.6333	34.2	34.8398
39.6667	34.2	34.8375
39.7	34.2	34.8353
39.7333	34.2	34.833
39.7667	34.2	34.8308
39.8	34.2	34.8285
39.8333	34.2	34.8263
39.8667	34.2	34.824
39.9	34.2	34.8218
39.9333	34.2	34.8195
39.9667	34.2	34.8173
40	34.2	34.815
40.0333	34.2	34.8128
40.0667	34.2	34.8105
40.1	34.2	34.8083
40.1333	36.9	34.806
40.1667	36.9	34.8038
40.2	36.9	34.8015
40.2333	36.9	34.7992
40.2667	36.9	34.797
40.3	36.9	34.7947
40.3333	33.3	34.7925
40.3667	33.3	34.7902
40.4	33.3	34.788
40.4333	34.2	34.7857
40.4667	34.2	34.7835
40.5	34.2	34.7812
40.5333	34.2	34.779
40.5667	34.2	34.7767
40.6	34.2	34.7745
40.6333	34.2	34.7722
40.6667	34.2	34.77
40.7	34.2	34.7677
40.7333	34.2	34.7655
40.7667	34.2	34.7632
40.8	34.2	34.761
40.8333	34.2	34.7587
40.8667	34.2	34.7564
40.9	34.2	34.7542
40.9333	34.2	34.7519
40.9667	34.2	34.7497
41	34.2	34.7474
41.0333	34.2	34.7452
41.0667	34.2	34.7429
41.1	36.9	34.7407
41.1333	36.9	34.7384
41.1667	36.9	34.7362
41.2	65.7	34.7339
41.2333	65.7	34.7317
41.2667	65.7	34.7294
41.3	33.3	34.7272
41.3333	34.2	34.7249
41.3667	34.2	34.7227
41.4	34.2	34.7204
41.4333	34.2	34.7181
41.4667	34.2	34.7159
41.5	34.2	34.7136
41.5333	34.2	34.7114
41.5667	34.2	34.7091
41.6	34.2	34.7069
41.6333	34.2	34.7046
41.6667	34.2	34.7024
41.7	34.2	34.7001
41.7333	34.2	34.6979
41.7667	34.2	34.6956
41.8	34.2	34.6934
41.8333	34.2	34.6911
41.8667	34.2	34.6889
41.9	34.2	34.6866
41.9333	34.2	34.6844
41.9667	34.2	34.6821
42	34.2	34.6798
42.0333	34.2	34.6776
42.0667	34.2	34.6753
42.1	68.4	34.6731
42.1333	68.4	34.6708
42.1667	65.7	34.6686
42.2	65.7	34.6663
42.2333	34.2	34.6641
42.2667	34.2	34.6618
42.3	34.2	34.6596
42.3333	34.2	34.6573
42.3667	34.2	34.6551
42.4	34.2	34.6528
42.4333	34.2	34.6506
42.4667	34.2	34.6483
42.5	34.2	34.6461
42.5333	34.2	34.6438
42.5667	34.2	34.6416
42.6	34.2	34.6393
42.6333	34.2	34.637
42.6667	34.2	34.6348
42.7	34.2	34.6325
42.7333	34.2	34.6303
42.7667	34.2	34.628
42.8	34.2	34.6258
42.8333	34.2	34.6235
42.8667	34.2	34.6213
42.9	34.2	34.619
42.9333	34.2	34.6168
42.9667	34.2	34.6145
43	68.4	34.6123
43.0333	68.4	34.61
43.0667	65.7	34.6078
43.1	65.7	34.6055
43.1333	65.7	34.6033
43.1667	34.2	34.601
43.2	34.2	34.5987
43.2333	34.2	34.5965
43.2667	34.2	34.5942
43.3	34.2	34.592
43.3333	34.2	34.5897
43.3667	34.2	34.5875
43.4	34.2	34.5852
43.4333	34.2	34.583
43.4667	34.2	34.5807
43.5	34.2	34.5785
43.5333	34.2	34.5762
43.5667	34.2	34.574
43.6	34.2	34.5717
43.6333	34.2	34.5695
43.6667	34.2	34.5672
43.7	34.2	34.565
43.7333	34.2	34.5627
43.7667	34.2	34.5605
43.8	34.2	34.5582
43.8333	34.2	34.5559
43.8667	34.2	34.5537
43.9	32.4	34.5514
43.9333	64.8	34.5492
43.9667	68.4	34.5469
44	65.7	34.5447
44.0333	36	34.5424
44.0667	34.2	34.5402
44.1	34.2	34.5379
44.1333	34.2	34.5357
44.1667	34.2	34.5334
44.2	34.2	34.5312
44.2333	34.2	34.5289
44.2667	34.2	34.5267
44.3	34.2	34.5244
44.3333	34.2	34.5222
44.3667	34.2	34.5199
44.4	34.2	34.5176
44.4333	34.2	34.5154
44.4667	34.2	34.5131
44.5	34.2	34.5109
44.5333	34.2	34.5086
44.5667	34.2	34.5064
44.6	34.2	34.5041
44.6333	34.2	34.5019
44.6667	34.2	34.4996
44.7	34.2	34.4974
44.7333	34.2	34.4951
44.7667	34.2	34.4929
44.8	32.4	34.4906
44.8333	32.4	34.4884
44.8667	32.4	34.4861
44.9	64.8	34.4839
44.9333	36	34.4816
44.9667	36	34.4793
45	36	34.4771
45.0333	34.2	34.4748
45.0667	34.2	34.4726
45.1	34.2	34.4703
45.1333	34.2	34.4681
45.1667	34.2	34.4658
45.2	34.2	34.4636
45.2333	34.2	34.4613
45.2667	34.2	34.4591
45.3	34.2	34.4568
45.3333	34.2	34.4546
45.3667	34.2	34.4523
45.4	34.2	34.4501
45.4333	34.2	34.4478
45.4667	34.2	34.4456
45.5	34.2	34.4433
45.5333	34.2	34.4411
45.5667	34.2	34.4388
45.6	34.2	34.4365
45.6333	34.2	34.4343
45.6667	34.2	34.432
45.7	32.4	34.4298
45.7333	32.4	34.4275
45.7667	32.4	34.4253
45.8	32.4	34.423
45.8333	64.8	34.4208
45.8667	36	34.4185
45.9	36	34.4163
45.9333	34.2	34.4129
45.9667	34.2	34.4095
46	34.2	34.4061
46.0333	34.2	34.4028
46.0667	34.2	34.3994
46.1	34.2	34.396
46.1333	34.2	34.3926
46.1667	34.2	34.3892
46.2	34.2	34.3859
46.2333	34.2	34.3825
46.2667	34.2	34.3791
46.3	34.2	34.3757
46.3333	34.2	34.3712
46.3667	34.2	34.3667
46.4	34.2	34.3622
46.4333	34.2	34.3577
46.4667	34.2	34.3532
46.5	34.2	34.3487
46.5333	34.2	34.3442
46.5667	34.2	34.3397
46.6	34.2	34.3352
46.6333	32.4	34.3307
46.6667	32.4	34.3262
46.7	32.4	34.3217
46.7333	32.4	34.3171
46.7667	36	34.3126
46.8	36	34.3081
46.8333	36	34.3036
46.8667	34.2	34.2991
46.9	34.2	34.2946
46.9333	34.2	34.2901
46.9667	34.2	34.2856
47	34.2	34.2811
47.0333	34.2	34.2766
47.0667	34.2	34.2732
47.1	34.2	34.2698
47.1333	34.2	34.2665
47.1667	34.2	34.2631
47.2	34.2	34.2597
47.2333	34.2	34.2563
47.2667	34.2	34.2529
47.3	34.2	34.2484
47.3333	34.2	34.2439
47.3667	34.2	34.2394
47.4	34.2	34.2349
47.4333	34.2	34.2304
47.4667	34.2	34.2259
47.5	34.2	34.2214
47.5333	32.4	34.2169
47.5667	32.4	34.2124
47.6	32.4	34.2079
47.6333	32.4	34.2034
47.6667	32.4	34.1989
47.7	36	34.1944
47.7333	36	34.1899
47.7667	36	34.1854
47.8	34.2	34.182
47.8333	34.2	34.1797
47.8667	34.2	34.1775
47.9	34.2	34.1752
47.9333	34.2	34.173
47.9667	34.2	34.1707
48	34.2	34.1685
48.0333	34.2	34.1662
48.0667	34.2	34.164
48.1	34.2	34.1617
48.1333	34.2	34.1594
48.1667	34.2	34.1572
48.2	34.2	34.1538
48.2333	34.2	34.1493
48.2667	34.2	34.1448
48.3	34.2	34.1403
48.3333	34.2	34.1358
48.3667	34.2	34.1313
48.4	34.2	34.1268
48.4333	34.2	34.1223
48.4667	32.4	34.1178
48.5	32.4	34.1133
48.5333	32.4	34.1088
48.5667	32.4	34.1043
48.6	32.4	34.0997
48.6333	36	34.0952
48.6667	36	34.0907
48.7	36	34.0874
48.7333	34.2	34.0851
48.7667	34.2	34.0829
48.8	34.2	34.0806
48.8333	34.2	34.0783
48.8667	34.2	34.0761
48.9	34.2	34.0738
48.9333	34.2	34.0716
48.9667	34.2	34.0693
49	34.2	34.0671
49.0333	34.2	34.0648
49.0667	34.2	34.0626
49.1	34.2	34.0592
49.1333	34.2	34.0547
49.1667	34.2	34.0502
49.2	34.2	34.0457
49.2333	34.2	34.0412
49.2667	34.2	34.0367
49.3	34.2	34.0322
49.3333	34.2	34.0277
49.3667	34.2	34.0232
49.4	32.4	34.0186
49.4333	32.4	34.0141
49.4667	32.4	34.0096
49.5	32.4	34.0051
49.5333	32.4	34.0006
49.5667	36	33.9961
49.6	36	33.9927
49.6333	36	33.9905
49.6667	34.2	33.9882
49.7	34.2	33.986
49.7333	34.2	33.9837
49.7667	34.2	33.9815
49.8	34.2	33.9792
49.8333	34.2	33.977
49.8667	34.2	33.9747
49.9	34.2	33.9725
49.9333	34.2	33.9702
49.9667	34.2	33.968
50	34.2	33.9657
50.0333	34.2	33.9623
50.0667	34.2	33.9578
50.1	34.2	33.9533
50.1333	34.2	33.9488
50.1667	34.2	33.9443
50.2	34.2	33.9398
50.2333	34.2	33.9353
50.2667	34.2	33.9308
50.3	34.2	33.9263
50.3333	32.4	33.9218
50.3667	32.4	33.9173
50.4	32.4	33.9128
50.4333	32.4	33.9083
50.4667	32.4	33.9049
50.5	32.4	33.9026
50.5333	32.4	33.9004
50.5667	34.2	33.8981
50.6	34.2	33.8959
50.6333	34.2	33.8936
50.6667	34.2	33.8914
50.7	34.2	33.8891
50.7333	34.2	33.8869
50.7667	34.2	33.8846
50.8	34.2	33.8824
50.8333	34.2	33.8801
50.8667	34.2	33.8778
50.9	34.2	33.8756
50.9333	34.2	33.8733
50.9667	34.2	33.8711
51	34.2	33.8688
51.0333	34.2	33.8666
51.0667	34.2	33.8643
51.1	34.2	33.8621
51.1333	34.2	33.8598
51.1667	34.2	33.8576
51.2	34.2	33.8553
51.2333	34.2	33.8531
51.2667	32.4	33.8508
51.3	32.4	33.8486
51.3333	32.4	33.8463
51.3667	32.4	33.8441
51.4	32.4	33.8418
51.4333	32.4	33.8395
51.4667	32.4	33.8373
51.5	34.2	33.835
51.5333	34.2	33.8328
51.5667	34.2	33.8305
51.6	34.2	33.8283
51.6333	34.2	33.826
51.6667	34.2	33.8238
51.7	34.2	33.8215
51.7333	34.2	33.8193
51.7667	34.2	33.817
51.8	34.2	33.8148
51.8333	34.2	33.8125
51.8667	34.2	33.8103
51.9	34.2	33.808
51.9333	34.2	33.8058
51.9667	34.2	33.8035
52	34.2	33.8013
52.0333	34.2	33.799
52.0667	34.2	33.7967
52.1	34.2	33.7945
52.1333	34.2	33.7922
52.1667	34.2	33.79
52.2	32.4	33.7877
52.2333	32.4	33.7855
52.2667	32.4	33.7832
52.3	32.4	33.781
52.3333	32.4	33.7787
52.3667	32.4	33.7765
52.4	32.4	33.7742
52.4333	32.4	33.772
52.4667	34.2	33.7697
52.5	34.2	33.7675
52.5333	34.2	33.7652
52.5667	34.2	33.763
52.6	34.2	33.7607
52.6333	34.2	33.7584
52.6667	34.2	33.7562
52.7	34.2	33.7539
52.7333	34.2	33.7517
52.7667	34.2	33.7494
52.8	34.2	33.7472
52.8333	34.2	33.7449
52.8667	34.2	33.7427
52.9	34.2	33.7404
52.9333	34.2	33.7382
52.9667	34.2	33.7359
53	34.2	33.7337
53.0333	34.2	33.7314
53.0667	34.2	33.7292
53.1	36	33.7269
53.1333	36	33.7247
53.1667	36	33.7224
53.2	32.4	33.7202
53.2333	32.4	33.7179
53.2667	32.4	33.7156
53.3	32.4	33.7134
53.3333	32.4	33.7111
53.3667	32.4	33.7089
53.4	34.2	33.7066
53.4333	34.2	33.7044
53.4667	34.2	33.7021
53.5	34.2	33.6999
53.5333	34.2	33.6976
53.5667	34.2	33.6954
53.6	34.2	33.6931
53.6333	34.2	33.6909
53.6667	34.2	33.6886
53.7	34.2	33.6864
53.7333	34.2	33.6841
53.7667	34.2	33.6819
53.8	34.2	33.6796
53.8333	34.2	33.6773
53.8667	34.2	33.6751
53.9	34.2	33.6728
53.9333	34.2	33.6706
53.9667	34.2	33.6683
54	34.2	33.6661
54.0333	36	33.6638
54.0667	36	33.6616
54.1	36	33.6593
54.1333	36	33.6571
54.1667	32.4	33.6548
54.2	32.4	33.6526
54.2333	32.4	33.6503
54.2667	32.4	33.6481
54.3	32.4	33.6458
54.3333	32.4	33.6436
54.3667	34.2	33.6413
54.4	34.2	33.639
54.4333	34.2	33.6368
54.4667	34.2	33.6345
54.5	34.2	33.6323
54.5333	34.2	33.63
54.5667	34.2	33.6278
54.6	34.2	33.6255
54.6333	34.2	33.6233
54.6667	34.2	33.621
54.7	34.2	33.6188
54.7333	34.2	33.6165
54.7667	34.2	33.6143
54.8	34.2	33.612
54.8333	34.2	33.6098
54.8667	34.2	33.6075
54.9	34.2	33.6053
54.9333	34.2	33.603
54.9667	36	33.6008
55	36	33.5985
55.0333	36	33.5962
55.0667	36	33.594
55.1	32.4	33.5917
55.1333	32.4	33.5895
55.1667	32.4	33.5872
55.2	32.4	33.585
55.2333	32.4	33.5827
55.2667	32.4	33.5805
55.3	32.4	33.5782
55.3333	34.2	33.576
55.3667	34.2	33.5737
55.4	34.2	33.5715
55.4333	34.2	33.5692
55.4667	34.2	33.567
55.5	34.2	33.5647
55.5333	34.2	33.5625
55.5667	34.2	33.5602
55.6	34.2	33.5579
55.6333	34.2	33.5557
55.6667	34.2	33.5534
55.7	34.2	33.5512
55.7333	34.2	33.5489
55.7667	34.2	33.5467
55.8	34.2	33.5444
55.8333	34.2	33.5422
55.8667	36	33.5399
55.9	36	33.5377
55.9333	36	33.5354
55.9667	36	33.5332
56	36	33.5309
56.0333	32.4	33.5287
56.0667	32.4	33.5264
56.1	32.4	33.5242
56.1333	32.4	33.5219
56.1667	32.4	33.5196
56.2	32.4	33.5174
56.2333	32.4	33.5151
56.2667	34.2	33.5129
56.3	34.2	33.5106
56.3333	34.2	33.5084
56.3667	34.2	33.5061
56.4	34.2	33.5039
56.4333	34.2	33.5016
56.4667	34.2	33.4994
56.5	34.2	33.4971
56.5333	34.2	33.4949
56.5667	34.2	33.4926
56.6	34.2	33.4904
56.6333	34.2	33.4881
56.6667	34.2	33.4859
56.7	34.2	33.4836
56.7333	34.2	33.4814
56.7667	34.2	33.4791
56.8	36	33.4768
56.8333	36	33.4746
56.8667	36	33.4723
56.9	36	33.4701
56.9333	36	33.4678
56.9667	36	33.4656
57	32.4	33.4633
57.0333	32.4	33.4611
57.0667	32.4	33.4588
57.1	32.4	33.4566
57.1333	32.4	33.4543
57.1667	32.4	33.4521
57.2	32.4	33.4498
57.2333	34.2	33.4476
57.2667	34.2	33.4453
57.3	34.2	33.4431
57.3333	34.2	33.4408
57.3667	34.2	33.4385
57.4	34.2	33.4363
57.4333	34.2	33.434
57.4667	34.2	33.4318
57.5	34.2	33.4295
57.5333	34.2	33.4273
57.5667	34.2	33.425
57.6	34.2	33.4228
57.6333	34.2	33.4205
57.6667	34.2	33.4183
57.7	34.2	33.416
57.7333	36	33.4138
57.7667	36	33.4115
57.8	36	33.4093
57.8333	36	33.407
57.8667	36	33.4048
57.9	36	33.4025
57.9333	32.4	33.4003
57.9667	32.4	33.398
58	32.4	33.3957
58.0333	32.4	33.3935
58.0667	32.4	33.3912
58.1	32.4	33.389
58.1333	32.4	33.3867
58.1667	34.2	33.3845
58.2	34.2	33.3822
58.2333	34.2	33.38
58.2667	34.2	33.3777
58.3	34.2	33.3755
58.3333	34.2	33.3732
58.3667	34.2	33.371
58.4	34.2	33.3687
58.4333	34.2	33.3665
58.4667	34.2	33.3642
58.5	34.2	33.362
58.5333	34.2	33.3597
58.5667	34.2	33.3574
58.6	34.2	33.3552
58.6333	34.2	33.3529
58.6667	34.2	33.3507
58.7	36	33.3484
58.7333	31.5	33.3462
58.7667	31.5	33.3439
58.8	31.5	33.3417
58.8333	22.5	33.3394
58.8667	22.5	33.3372
58.9	32.4	33.3349
58.9333	32.4	33.3327
58.9667	32.4	33.3304
59	32.4	33.3282
59.0333	32.4	33.3259
59.0667	32.4	33.3237
59.1	34.2	33.3214
59.1333	34.2	33.3191
59.1667	34.2	33.3169
59.2	34.2	33.3146
59.2333	34.2	33.3124
59.2667	34.2	33.3101
59.3	34.2	33.3079
59.3333	34.2	33.3056
59.3667	34.2	33.3034
59.4	34.2	33.3011
59.4333	34.2	33.2989
59.4667	34.2	33.2966
59.5	34.2	33.2944
59.5333	34.2	33.2921
59.5667	34.2	33.2899
59.6	31.5	33.2876
59.6333	31.5	33.2854
59.6667	31.5	33.2831
59.7	31.5	33.2809
59.7333	31.5	33.2786
59.7667	31.5	33.2763
59.8	31.5	33.2741
59.8333	32.4	33.2718
59.8667	32.4	33.2707
59.9	32.4	33.2696
59.9333	32.4	33.2685
59.9667	32.4	33.2673
60	32.4	33.2662
60.0333	32.4	33.2651
60.0667	32.4	33.264
60.1	32.4	33.2628
60.1333	32.4	33.2617
60.1667	32.4	33.2606
60.2	32.4	33.2594
60.2333	32.4	33.2583
60.2667	32.4	33.2572
60.3	32.4	33.2561
60.3333	32.4	33.2549
60.3667	32.4	33.2549
60.4	32.4	33.2549
60.4333	32.4	33.2549
60.4667	32.4	33.2549
60.5	32.4	33.2549
60.5333	31.5	33.2549
60.5667	31.5	33.2549
60.6	31.5	33.2549
60.6333	31.5	33.2549
60.6667	31.5	33.2549
60.7	31.5	33.2549
60.7333	31.5	33.2549
60.7667	31.5	33.2549
60.8	34.2	33.2549
60.8333	34.2	33.2549
60.8667	34.2	33.2549
60.9	34.2	33.2549
60.9333	34.2	33.2549
60.9667	34.2	33.2549
61	34.2	33.2549
61.0333	34.2	33.2549
61.0667	34.2	33.2549
61.1	32.4	33.2549
61.1333	32.4	33.2549
61.1667	32.4	33.2549
61.2	32.4	33.2549
61.2333	32.4	33.2549
61.2667	32.4	33.2549
61.3	32.4	33.2549
61.3333	32.4	33.2549
61.3667	32.4	33.2549
61.4	32.4	33.2549
61.4333	32.4	33.2549
61.4667	32.4	33.2549
61.5	32.4	33.2549
61.5333	31.5	33.2549
61.5667	31.5	33.2549
61.6	31.5	33.2549
61.6333	31.5	33.2549
61.6667	31.5	33.2549
61.7	31.5	33.2549
61.7333	31.5	33.2549
61.7667	34.2	33.2549
61.8	34.2	33.2549
61.8333	34.2	33.2549
61.8667	34.2	33.2549
61.9	34.2	33.2549
61.9333	34.2	33.2549
61.9667	34.2	33.2549
62	32.4	33.2549
62.0333	32.4	33.2549
62.0667	32.4	33.2549
62.1	32.4	33.2549
62.1333	32.4	33.2549
62.1667	32.4	33.2549
62.2	32.4	33.2549
62.2333	32.4	33.2549
62.2667	32.4	33.2549
62.3	32.4	33.2549
62.3333	32.4	33.2549
62.3667	32.4	33.2549
62.4	32.4	33.2549
62.4333	32.4	33.2549
62.4667	32.4	33.2549
62.5	31.5	33.2549
62.5333	31.5	33.2549
62.5667	31.5	33.2549
62.6	31.5	33.2549
62.6333	31.5	33.2549
62.6667	31.5	33.2549
62.7	34.2	33.2549
62.7333	34.2	33.2549
62.7667	34.2	33.2549
62.8	34.2	33.2549
62.8333	34.2	33.2538
62.8667	34.2	33.2516
62.9	34.2	33.2493
62.9333	34.2	33.2471
62.9667	34.2	33.2448
63	32.4	33.2426
63.0333	32.4	33.2403
63.0667	32.4	33.238
63.1	32.4	33.2358
63.1333	32.4	33.2335
63.1667	32.4	33.2313
63.2	32.4	33.229
63.2333	32.4	33.2268
63.2667	32.4	33.2245
63.3	32.4	33.2223
63.3333	32.4	33.22
63.3667	32.4	33.2178
63.4	32.4	33.2155
63.4333	32.4	33.2133
63.4667	32.4	33.211
63.5	31.5	33.2088
63.5333	31.5	33.2065
63.5667	31.5	33.2043
63.6	31.5	33.202
63.6333	35.1	33.1997
63.6667	34.2	33.1975
63.7	34.2	33.1952
63.7333	34.2	33.193
63.7667	34.2	33.1907
63.8	34.2	33.1885
63.8333	34.2	33.1862
63.8667	34.2	33.184
63.9	34.2	33.1817
63.9333	32.4	33.1795
63.9667	32.4	33.1772
64	32.4	33.175
64.0333	32.4	33.1727
64.0667	32.4	33.1705
64.1	32.4	33.1682
64.1333	32.4	33.166
64.1667	32.4	33.1637
64.2	32.4	33.1615
64.2333	32.4	33.1592
64.2667	32.4	33.1569
64.3	32.4	33.1547
64.3333	32.4	33.1524
64.3667	32.4	33.1502
64.4	32.4	33.1479
64.4333	32.4	33.1457
64.4667	31.5	33.1434
64.5	31.5	33.1412
64.5333	35.1	33.1389
64.5667	35.1	33.1367
64.6	35.1	33.1344
64.6333	34.2	33.1322
64.6667	34.2	33.1299
64.7	34.2	33.1277
64.7333	34.2	33.1254
64.7667	34.2	33.1232
64.8	34.2	33.1209
64.8333	34.2	33.1186
64.8667	34.2	33.1164
64.9	34.2	33.1141
64.9333	32.4	33.1119
64.9667	32.4	33.1096
65	32.4	33.1074
65.0333	32.4	33.1051
65.0667	32.4	33.1029
65.1	32.4	33.1006
65.1333	32.4	33.0984
65.1667	32.4	33.0961
65.2	32.4	33.0939
65.2333	32.4	33.0916
65.2667	32.4	33.0894
65.3	32.4	33.0871
65.3333	32.4	33.0849
65.3667	32.4	33.0826
65.4	32.4	33.0804
65.4333	32.4	33.0781
65.4667	35.1	33.0758
65.5	35.1	33.0736
65.5333	35.1	33.0713
65.5667	34.2	33.0691
65.6	34.2	33.0668
65.6333	34.2	33.0646
65.6667	34.2	33.0623
65.7	34.2	33.0601
65.7333	34.2	33.0578
65.7667	34.2	33.0556
65.8	34.2	33.0533
65.8333	34.2	33.0511
65.8667	32.4	33.0488
65.9	32.4	33.0466
65.9333	32.4	33.0443
65.9667	32.4	33.0421
66	32.4	33.0398
66.0333	32.4	33.0375
66.0667	32.4	33.0353
66.1	32.4	33.033
66.1333	32.4	33.0308
66.1667	32.4	33.0285
66.2	32.4	33.0263
66.2333	32.4	33.024
66.2667	32.4	33.0218
66.3	32.4	33.0195
66.3333	32.4	33.0173
66.3667	32.4	33.015
66.4	32.4	33.0128
66.4333	35.1	33.0105
66.4667	35.1	33.0083
66.5	34.2	33.006
66.5333	34.2	33.0038
66.5667	34.2	33.0015
66.6	34.2	32.9992
[truncated: 26,319 more rows]
