# Supplementary material for: Nesting box imager: Contact-free, real-time measurement of activity, surface body temperature, and respiratory rate applied to hibernating mouse models
Source: PLoS Biol. 2019 Jul 24;17(7):e3000406. doi: 10.1371/journal.pbio.3000406 (PMC6682158; doi:10.1371/journal.pbio.3000406)
Supplement: S5 Data — (XLSX) [file pbio.3000406.s026.xlsx]

## Sheet: ObservedFrequencies
Frequency Shifts			Frequency over time
Time, s	New Frequency, Hz		Time	Frequency, Hz
0	0.5		0	0.5
410	1		60	0.5
840	1.5		120	0.5
1200	2		180	0.5
1540	3		240	0.5
1890	4		300	0.5
			360	0.5
			420	1
			480	1
			540	1
			600	1
			660	1
			720	1
			780	1
			840	1.5
			900	1.5
			960	1.5
			1020	1.5
			1080	1.5
			1140	1.5
			1200	2
			1260	2
			1320	2
			1380	2
			1440	2
			1500	2
			1560	3
			1620	3
			1680	3
			1740	3
			1800	3
			1860	3
			1920	4
			1980	4
			2040	4
			2100	4
			2160	4
			2220	4
			2280	4
			2340	4
			2400	4

## Sheet: VideoAnalysisFrequencies
ROI 1		ROI 2		ROI 3		(Values for each frame (30 FPS))
X	Y	X	Y	X	Y	(Hz)
0.525	0.27	0.27	0.525	0.27	0.27
0.875	0.45	0.45	0.875	0.45	0.45
0.945	0.486	0.486	0.945	0.486	0.486
0.975	0.501429	0.610714	0.975	0.501429	0.501429
0.991667	0.51	0.708333	0.991667	0.51	0.51
1.00227	0.515455	0.770455	1.00227	0.515455	0.515455
1.00962	0.519231	0.813462	1.00962	0.519231	0.519231
1.015	0.522	0.845	1.015	0.522	0.522
1.01912	0.524118	0.869118	1.01912	0.524118	0.524118
1.02237	0.525789	0.888158	1.02237	0.525789	0.525789
1.025	0.527143	0.903571	1.025	0.527143	0.527143
1.02717	0.528261	0.916304	1.02717	0.528261	0.528261
1.029	0.5292	0.927	1.029	0.5292	0.5292
1.03056	0.53	0.936111	1.03056	0.53	0.53
1.0319	0.53069	0.943966	1.0319	0.53069	0.53069
1.03306	0.53129	0.950806	1.03306	0.53129	0.53129
1.03409	0.531818	0.956818	1.03409	0.531818	0.531818
1.035	0.532286	0.962143	1.035	0.532286	0.532286
1.03581	0.532703	0.966892	1.03581	0.532703	0.532703
1.03654	0.533077	0.971154	1.03654	0.533077	0.533077
1.0372	0.533415	0.975	1.0372	0.533415	0.533415
1.03779	0.533721	0.978488	1.03779	0.533721	0.533721
1.03833	0.534	0.981667	1.03833	0.534	0.534
1.03883	0.534255	0.984574	1.03883	0.534255	0.534255
1.03929	0.53449	0.987245	1.03929	0.53449	0.53449
1.03971	0.534706	0.989706	1.03971	0.534706	0.534706
1.04009	0.534906	0.991981	1.04009	0.534906	0.534906
1.04045	0.535091	0.994091	1.04045	0.535091	0.535091
1.04079	0.535263	0.996053	1.04079	0.535263	0.535263
1.0411	0.535424	0.997881	1.0411	0.535424	0.535424
1.04139	0.535574	0.99959	1.04139	0.535574	0.535574
1.04167	0.535714	1.00119	1.04167	0.535714	0.535714
1.04192	0.535846	1.00269	1.04192	0.535846	0.535846
1.04216	0.53597	1.0041	1.04216	0.53597	0.53597
1.04239	0.536087	1.00543	1.04239	0.536087	0.536087
1.04261	0.536197	1.00669	1.04261	0.536197	0.536197
1.04281	0.536301	1.00788	1.04281	0.536301	0.536301
1.043	0.5364	1.009	1.043	0.5364	0.5364
1.04318	0.536494	1.01006	1.04318	0.536494	0.536494
1.04335	0.536582	1.01108	1.04335	0.536582	0.536582
1.04352	0.536667	1.01204	1.04352	0.536667	0.536667
1.04367	0.536747	1.01295	1.04367	0.536747	0.536747
1.04382	0.536824	1.01382	1.04382	0.536824	0.536824
1.04397	0.536897	1.01466	1.04397	0.536897	0.536897
1.0441	0.536966	1.01545	1.0441	0.536966	0.536966
1.04423	0.537033	1.01621	1.04423	0.537033	0.537033
1.04435	0.537097	1.01694	1.04435	0.537097	0.537097
1.04447	0.537158	1.01763	1.04447	0.537158	0.537158
1.04459	0.537216	1.0183	1.04459	0.537216	0.537216
1.0447	0.537273	1.01894	1.0447	0.537273	0.537273
1.0448	0.537327	1.01955	1.0448	0.537327	0.537327
1.0449	0.537379	1.02015	1.0449	0.537379	0.537379
1.045	0.537429	1.02071	1.045	0.537429	0.537429
1.04509	0.537477	1.02126	1.04509	0.537477	0.537477
1.04518	0.537523	1.02179	1.04518	0.537523	0.537523
1.04527	0.537568	1.0223	1.04527	0.537568	0.537568
1.04535	0.537611	1.02279	1.04535	0.537611	0.537611
1.04543	0.537652	1.02326	1.04543	0.537652	0.537652
1.04551	0.537692	1.02372	1.04551	0.537692	0.537692
1.04559	0.537731	1.02416	1.04559	0.537731	0.537731
1.04566	0.537769	1.02459	1.04566	0.537769	0.537769
1.04573	0.537805	1.025	1.04573	0.537805	0.537805
1.0458	0.53784	1.0254	1.0458	0.53784	0.53784
1.04587	0.537874	1.02579	1.04587	0.537874	0.537874
1.04593	0.537907	1.02616	1.04593	0.537907	0.537907
1.04599	0.537939	1.02653	1.04599	0.537939	0.537939
1.04605	0.53797	1.02688	1.04605	0.53797	0.53797
1.04611	0.538	1.02722	1.04611	0.538	0.538
1.04617	0.538029	1.02755	1.04617	0.538029	0.538029
1.04622	0.538058	1.02788	1.04622	0.538058	0.538058
1.04628	0.538085	1.02819	1.04628	0.538085	0.538085
1.04633	0.538112	1.0285	1.04633	0.538112	0.538112
1.04638	0.538138	1.02879	1.04638	0.538138	0.538138
1.04643	0.538163	1.02908	1.04643	0.538163	0.538163
1.04648	0.538188	1.02936	1.04648	0.538188	0.538188
1.04652	0.538212	1.02964	1.04652	0.538212	0.538212
1.04657	0.538235	1.0299	1.04657	0.538235	0.538235
1.04661	0.538258	1.03016	1.04661	0.538258	0.538258
1.04666	0.53828	1.03041	1.04666	0.53828	0.53828
1.0467	0.538302	1.03066	1.0467	0.538302	0.538302
1.04674	0.538323	1.0309	1.04674	0.538323	0.538323
1.04678	0.538344	1.03113	1.04678	0.538344	0.538344
1.04682	0.538364	1.03136	1.04682	0.538364	0.538364
1.04686	0.538383	1.03159	1.04686	0.538383	0.538383
1.04689	0.538402	1.0318	1.04689	0.538402	0.538402
1.04693	0.538421	1.03202	1.04693	0.538421	0.538421
1.04697	0.538439	1.03223	1.04697	0.538439	0.538439
1.047	0.538457	1.03243	1.047	0.538457	0.538457
1.04703	0.538475	1.03263	1.04703	0.538475	0.538475
1.04707	0.538492	1.03282	1.04707	0.538492	0.538492
1.0471	0.538508	1.03301	1.0471	0.538508	0.538508
1.04713	0.538525	1.0332	1.04713	0.538525	0.538525
1.04716	0.538541	1.03338	1.04716	0.538541	0.538541
1.04719	0.538556	1.03356	1.04719	0.538556	0.538556
1.04722	0.538571	1.03373	1.04722	0.538571	0.538571
1.04725	0.538586	1.0339	1.04725	0.538586	0.538586
1.04728	0.538601	1.03407	1.04728	0.538601	0.538601
1.04731	0.538615	1.03423	1.04731	0.538615	0.538615
1.04734	0.538629	1.03439	1.04734	0.538629	0.538629
1.04736	0.538643	1.03455	1.04736	0.538643	0.538643
1.04739	0.538657	1.0347	1.04739	0.538657	0.538657
1.04741	0.53867	1.03485	1.04741	0.53867	0.53867
1.04744	0.538683	1.035	1.04744	0.538683	0.538683
1.04746	0.538696	1.03514	1.04746	0.538696	0.538696
1.04749	0.538708	1.03529	1.04749	0.538708	0.538708
1.04751	0.53872	1.03543	1.04751	0.53872	0.53872
1.04754	0.538732	1.03556	1.04754	0.538732	0.538732
1.04756	0.538744	1.0357	1.04756	0.538744	0.538744
1.04758	0.538756	1.03583	1.04758	0.538756	0.538756
1.0476	0.538767	1.03596	1.0476	0.538767	0.538767
1.04762	0.538778	1.03609	1.04762	0.538778	0.538778
1.04765	0.538789	1.03621	1.04765	0.538789	0.538789
1.04767	0.5388	1.03633	1.04767	0.5388	0.5388
1.04769	0.538811	1.03645	1.04769	0.538811	0.538811
1.04771	0.538821	1.03657	1.04771	0.538821	0.538821
1.04773	0.538831	1.03669	1.04773	0.538831	0.538831
1.04775	0.538841	1.0368	1.04775	0.538841	0.538841
1.04777	0.538851	1.03691	1.04777	0.538851	0.538851
1.04778	0.538861	1.03703	1.04778	0.538861	0.538861
1.0478	0.53887	1.03713	1.0478	0.53887	0.53887
1.04782	0.53888	1.03724	1.04782	0.53888	0.53888
1.04784	0.538889	1.03735	1.04784	0.538889	0.538889
1.04786	0.538898	1.03745	1.04786	0.538898	0.538898
1.04787	0.538907	1.03755	1.04787	0.538907	0.538907
1.04789	0.538916	1.03765	1.04789	0.538916	0.538916
1.04791	0.538924	1.03775	1.04791	0.538924	0.538924
1.04792	0.538933	1.03785	1.04792	0.538933	0.538933
1.04794	0.538941	1.03794	1.04794	0.538941	0.538941
1.04796	0.538949	1.03804	1.04796	0.538949	0.538949
1.04797	0.538958	1.03813	1.04797	0.538958	0.538958
1.04799	0.538966	1.03822	1.04799	0.538966	0.538966
1.048	0.538973	1.03831	1.048	0.538973	0.538973
1.04802	0.538981	1.0384	1.04802	0.538981	0.538981
1.04803	0.538989	1.03848	1.04803	0.538989	0.538989
1.04805	0.538996	1.03857	1.04805	0.538996	0.538996
1.04806	0.539004	1.03865	1.04806	0.539004	0.539004
1.04808	0.539011	1.03874	1.04808	0.539011	0.539011
1.04809	0.539018	1.03882	1.04809	0.539018	0.539018
1.0481	0.539025	1.0389	1.0481	0.539025	0.539025
1.04812	0.539032	1.03898	1.04812	0.539032	0.539032
1.04813	0.539039	1.03906	1.04813	0.539039	0.539039
1.04814	0.539046	1.03913	1.04814	0.539046	0.539046
1.04816	0.539053	1.03921	1.04816	0.539053	0.539053
1.04817	0.539059	1.03929	1.04817	0.539059	0.539059
1.04818	0.539066	1.03936	1.04818	0.539066	0.539066
1.0482	0.539072	1.03943	1.0482	0.539072	0.539072
1.04821	0.539078	1.03951	1.04821	0.539078	0.539078
1.04822	0.539085	1.03958	1.04822	0.539085	0.539085
1.04823	0.539091	1.03965	1.04823	0.539091	0.539091
1.04824	0.539097	1.03972	1.04824	0.539097	0.539097
1.04826	0.539103	1.03978	1.04826	0.539103	0.539103
1.04827	0.539109	1.03985	1.04827	0.539109	0.539109
1.04828	0.539115	1.03992	1.04828	0.539115	0.539115
1.04829	0.539121	1.03998	1.04829	0.539121	0.539121
1.0483	0.539126	1.04005	1.0483	0.539126	0.539126
1.04831	0.539132	1.04011	1.04831	0.539132	0.539132
1.04832	0.539137	1.04018	1.04832	0.539137	0.539137
1.04833	0.539143	1.04024	1.04833	0.539143	0.539143
1.04834	0.539148	1.0403	1.04834	0.539148	0.539148
1.04835	0.539154	1.04036	1.04835	0.539154	0.539154
1.04836	0.539159	1.04042	1.04836	0.539159	0.539159
1.04837	0.539164	1.04048	1.04837	0.539164	0.539164
1.04838	0.539169	1.04054	1.04838	0.539169	0.539169
1.04839	0.539174	1.0406	1.04839	0.539174	0.539174
1.0484	0.539179	1.04065	1.0484	0.539179	0.539179
1.04841	0.539184	1.04071	1.04841	0.539184	0.539184
1.04842	0.539189	1.04077	1.04842	0.539189	0.539189
1.04843	0.539194	1.04082	1.04843	0.539194	0.539194
1.04844	0.539199	1.04088	1.04844	0.539199	0.539199
1.04845	0.539204	1.04093	1.04845	0.539204	0.539204
1.04846	0.539208	1.04098	1.04846	0.539208	0.539208
1.04847	0.539213	1.04103	1.04847	0.539213	0.539213
1.04848	0.539217	1.04109	1.04848	0.539217	0.539217
1.04849	0.539222	1.04114	1.04849	0.539222	0.539222
1.0485	0.539226	1.04119	1.0485	0.539226	0.539226
1.0485	0.539231	1.04124	1.0485	0.539231	0.539231
1.04851	0.539235	1.04129	1.04851	0.539235	0.539235
1.04852	0.539239	1.04134	1.04852	0.539239	0.539239
1.04853	0.539244	1.04139	1.04853	0.539244	0.539244
1.04854	0.539248	1.04143	1.04854	0.539248	0.539248
1.04855	0.539252	1.04148	1.04855	0.539252	0.539252
1.04855	0.539256	1.04153	1.04855	0.539256	0.539256
1.04856	0.53926	1.04158	1.04856	0.53926	0.53926
1.04857	0.539264	1.04162	1.04857	0.539264	0.539264
1.04858	0.539268	1.04167	1.04858	0.539268	0.539268
1.04858	0.539272	1.04171	1.04858	0.539272	0.539272
1.04859	0.539276	1.04176	1.04859	0.539276	0.539276
1.0486	0.53928	1.0418	1.0486	0.53928	0.53928
1.04861	0.539284	1.04184	1.04861	0.539284	0.539284
1.04861	0.539288	1.04189	1.04861	0.539288	0.539288
1.04862	0.539291	1.04193	1.04862	0.539291	0.539291
1.04863	0.539295	1.04197	1.04863	0.539295	0.539295
1.04864	0.539299	1.04201	1.04864	0.539299	0.539299
1.04864	0.539302	1.04205	1.04864	0.539302	0.539302
1.04865	0.539306	1.0421	1.04865	0.539306	0.539306
1.04866	0.539309	1.04214	1.04866	0.539309	0.539309
1.04866	0.539313	1.04218	1.04866	0.539313	0.539313
1.04867	0.539316	1.04222	1.04867	0.539316	0.539316
1.04868	0.53932	1.04225	1.04868	0.53932	0.53932
1.04868	0.539323	1.04229	1.04868	0.539323	0.539323
1.04869	0.539327	1.04233	1.04869	0.539327	0.539327
1.0487	0.53933	1.04237	1.0487	0.53933	0.53933
1.0487	0.539333	1.04241	1.0487	0.539333	0.539333
1.04871	0.539337	1.04244	1.04871	0.539337	0.539337
1.04872	0.53934	1.04248	1.04872	0.53934	0.53934
1.04872	0.539343	1.04252	1.04872	0.539343	0.539343
1.04873	0.539346	1.04255	1.04873	0.539346	0.539346
1.04873	0.539349	1.04259	1.04873	0.539349	0.539349
1.04874	0.539353	1.04263	1.04874	0.539353	0.539353
1.04875	0.539356	1.04266	1.04875	0.539356	0.539356
1.04875	0.539359	1.0427	1.04875	0.539359	0.539359
1.04876	0.539362	1.04273	1.04876	0.539362	0.539362
1.04876	0.539365	1.04276	1.04876	0.539365	0.539365
1.04877	0.539368	1.0428	1.04877	0.539368	0.539368
1.04878	0.539371	1.04283	1.04878	0.539371	0.539371
1.04878	0.539374	1.04287	1.04878	0.539374	0.539374
1.04879	0.539376	1.0429	1.04879	0.539376	0.539376
1.04879	0.539379	1.04293	1.04879	0.539379	0.539379
1.0488	0.539382	1.04296	1.0488	0.539382	0.539382
1.0488	0.539385	1.043	1.0488	0.539385	0.539385
1.04881	0.539388	1.04303	1.04881	0.539388	0.539388
1.04881	0.539391	1.04306	1.04881	0.539391	0.539391
1.04882	0.539393	1.04309	1.04882	0.539393	0.539393
1.04883	0.539396	1.04312	1.04883	0.539396	0.539396
1.04883	0.539399	1.04315	1.04883	0.539399	0.539399
1.04884	0.539401	1.04318	1.04884	0.539401	0.539401
1.04884	0.539404	1.04321	1.04884	0.539404	0.539404
1.04885	0.539407	1.04324	1.04885	0.539407	0.539407
1.04885	0.539409	1.04327	1.04885	0.539409	0.539409
1.04886	0.539412	1.0433	1.04886	0.539412	0.539412
1.04886	0.539414	1.04333	1.04886	0.539414	0.539414
1.04887	0.539417	1.04336	1.04887	0.539417	0.539417
1.04887	0.539419	1.04339	1.04887	0.539419	0.539419
1.04888	0.539422	1.04342	1.04888	0.539422	0.539422
1.04888	0.539424	1.04344	1.04888	0.539424	0.539424
1.04889	0.539427	1.04347	1.04889	0.539427	0.539427
1.04889	0.539429	1.0435	1.04889	0.539429	0.539429
1.04889	0.539432	1.04353	1.04889	0.539432	0.539432
1.0489	0.539434	1.04355	1.0489	0.539434	0.539434
1.0489	0.539436	1.04358	1.0489	0.539436	0.539436
1.04891	0.539439	1.04361	1.04891	0.539439	0.539439
1.04891	0.539441	1.04363	1.04891	0.539441	0.539441
1.04892	0.539443	1.04366	1.04892	0.539443	0.539443
1.04892	0.539446	1.04369	1.04892	0.539446	0.539446
1.04893	0.539448	1.04371	1.04893	0.539448	0.539448
1.04893	0.53945	1.04374	1.04893	0.53945	0.53945
1.04894	0.539452	1.04376	1.04894	0.539452	0.539452
1.04894	0.539455	1.04379	1.04894	0.539455	0.539455
1.04894	0.539457	1.04381	1.04894	0.539457	0.539457
1.04895	0.539459	1.04384	1.04895	0.539459	0.539459
1.04895	0.539461	1.04386	1.04895	0.539461	0.539461
1.04896	0.539463	1.04389	1.04896	0.539463	0.539463
1.04896	0.539465	1.04391	1.04896	0.539465	0.539465
1.04896	0.539467	1.04393	1.04896	0.539467	0.539467
1.04897	0.53947	1.04396	1.04897	0.53947	0.53947
1.04897	0.539472	1.04398	1.04897	0.539472	0.539472
1.04898	0.539474	1.04401	1.04898	0.539474	0.539474
1.04898	0.539476	1.04403	1.04898	0.539476	0.539476
1.04898	0.539478	1.04405	1.04898	0.539478	0.539478
1.04899	0.53948	1.04408	1.04899	0.53948	0.53948
1.04899	0.539482	1.0441	1.04899	0.539482	0.539482
1.049	0.539484	1.04412	1.049	0.539484	0.539484
1.049	0.539486	1.04414	1.049	0.539486	0.539486
1.049	0.539488	1.04417	1.049	0.539488	0.539488
1.04901	0.53949	1.04419	1.04901	0.53949	0.53949
1.04901	0.539492	1.04421	1.04901	0.539492	0.539492
1.04902	0.539493	1.04423	1.04902	0.539493	0.539493
1.04902	0.539495	1.04425	1.04902	0.539495	0.539495
1.04902	0.539497	1.04427	1.04902	0.539497	0.539497
1.04903	0.539499	1.04429	1.04903	0.539499	0.539499
1.04903	0.539501	1.04432	1.04903	0.539501	0.539501
1.04903	0.539503	1.04434	1.04903	0.539503	0.539503
1.04904	0.539505	1.04436	1.04904	0.539505	0.539505
1.04904	0.539506	1.04438	1.04904	0.539506	0.539506
1.04904	0.539508	1.0444	1.04904	0.539508	0.539508
1.04905	0.53951	1.04442	1.04905	0.53951	0.53951
1.04905	0.539512	1.04444	1.04905	0.539512	0.539512
1.04905	0.539514	1.04446	1.04905	0.539514	0.539514
1.04906	0.539515	1.04448	1.04906	0.539515	0.539515
1.04906	0.539517	1.0445	1.04906	0.539517	0.539517
1.04906	0.539519	1.04452	1.04906	0.539519	0.539519
1.04907	0.53952	1.04454	1.04907	0.53952	0.53952
1.04907	0.539522	1.04456	1.04907	0.539522	0.539522
1.04907	0.539524	1.04458	1.04907	0.539524	0.539524
1.04908	0.539525	1.0446	1.04908	0.539525	0.539525
1.04908	0.539527	1.04461	1.04908	0.539527	0.539527
1.04908	0.539529	1.04463	1.04908	0.539529	0.539529
1.04909	0.53953	1.04465	1.04909	0.53953	0.53953
1.04909	0.539532	1.04467	1.04909	0.539532	0.539532
1.04909	0.539534	1.04469	1.04909	0.539534	0.539534
1.0491	0.539535	1.04471	1.0491	0.539535	0.539535
1.0491	0.539537	1.04473	1.0491	0.539537	0.539537
1.0491	0.539538	1.04474	1.0491	0.539538	0.539538
1.04911	0.53954	1.04476	1.04911	0.53954	0.53954
1.04911	0.539542	1.04478	1.04911	0.539542	0.539542
1.04911	0.539543	1.0448	1.04911	0.539543	0.539543
1.04911	0.539545	1.04481	1.04911	0.539545	0.539545
1.04912	0.539546	1.04483	1.04912	0.539546	0.539546
1.04912	0.539548	1.04485	1.04912	0.539548	0.539548
1.04912	0.539549	1.04487	1.04912	0.539549	0.539549
1.04913	0.539551	1.04488	1.04913	0.539551	0.539551
1.04913	0.539552	1.0449	1.04913	0.539552	0.539552
1.04913	0.539554	1.04492	1.04913	0.539554	0.539554
1.04914	0.539555	1.04493	1.04914	0.539555	0.539555
1.04914	0.539557	1.04495	1.04914	0.539557	0.539557
1.04914	0.539558	1.04497	1.04914	0.539558	0.539558
1.04914	0.53956	1.04498	1.04914	0.53956	0.53956
1.04915	0.539561	1.045	1.04915	0.539561	0.539561
1.04915	0.539562	1.04502	1.04915	0.539562	0.539562
1.04915	0.539564	1.04503	1.04915	0.539564	0.539564
1.04915	0.539565	1.04505	1.04915	0.539565	0.539565
1.04916	0.539567	1.04506	1.04916	0.539567	0.539567
1.04916	0.539568	1.04508	1.04916	0.539568	0.539568
1.04916	0.539569	1.0451	1.04916	0.539569	0.539569
1.04917	0.539571	1.04511	1.04917	0.539571	0.539571
1.04917	0.539572	1.04513	1.04917	0.539572	0.539572
1.04917	0.539573	1.04514	1.04917	0.539573	0.539573
1.04917	0.539575	1.04516	1.04917	0.539575	0.539575
1.04918	0.539576	1.04517	1.04918	0.539576	0.539576
1.04918	0.539577	1.04519	1.04918	0.539577	0.539577
1.04918	0.539579	1.0452	1.04918	0.539579	0.539579
1.04918	0.53958	1.04522	1.04918	0.53958	0.53958
1.04919	0.539581	1.04523	1.04919	0.539581	0.539581
1.04919	0.539583	1.04525	1.04919	0.539583	0.539583
1.04919	0.539584	1.04526	1.04919	0.539584	0.539584
1.04919	0.539585	1.04528	1.04919	0.539585	0.539585
1.0492	0.539587	1.04529	1.0492	0.539587	0.539587
1.0492	0.539588	1.04531	1.0492	0.539588	0.539588
1.0492	0.539589	1.04532	1.0492	0.539589	0.539589
1.0492	0.53959	1.04533	1.0492	0.53959	0.53959
1.04921	0.539592	1.04535	1.04921	0.539592	0.539592
1.04921	0.539593	1.04536	1.04921	0.539593	0.539593
1.04921	0.539594	1.04538	1.04921	0.539594	0.539594
1.04921	0.539595	1.04539	1.04921	0.539595	0.539595
1.04922	0.539596	1.0454	1.04922	0.539596	0.539596
1.04922	0.539598	1.04542	1.04922	0.539598	0.539598
1.04922	0.539599	1.04543	1.04922	0.539599	0.539599
1.04922	0.5396	1.04544	1.04922	0.5396	0.5396
1.04922	0.539601	1.04546	1.04922	0.539601	0.539601
1.04923	0.539602	1.04547	1.04923	0.539602	0.539602
1.04923	0.539604	1.04548	1.04923	0.539604	0.539604
1.04923	0.539605	1.0455	1.04923	0.539605	0.539605
1.04923	0.539606	1.04551	1.04923	0.539606	0.539606
1.04924	0.539607	1.04552	1.04924	0.539607	0.539607
1.04924	0.539608	1.04554	1.04924	0.539608	0.539608
1.04924	0.539609	1.04555	1.04924	0.539609	0.539609
1.04924	0.53961	1.04556	1.04924	0.53961	0.53961
1.04924	0.539612	1.04558	1.04924	0.539612	0.539612
1.04925	0.539613	1.04559	1.04925	0.539613	0.539613
1.04925	0.539614	1.0456	1.04925	0.539614	0.539614
1.04925	0.539615	1.04561	1.04925	0.539615	0.539615
1.04925	0.539616	1.04563	1.04925	0.539616	0.539616
1.04926	0.539617	1.04564	1.04926	0.539617	0.539617
1.04926	0.539618	1.04565	1.04926	0.539618	0.539618
1.04926	0.539619	1.04566	1.04926	0.539619	0.539619
1.04926	0.53962	1.04568	1.04926	0.53962	0.53962
1.04926	0.539621	1.04569	1.04926	0.539621	0.539621
1.04927	0.539622	1.0457	1.04927	0.539622	0.539622
1.04927	0.539623	1.04571	1.04927	0.539623	0.539623
1.04927	0.539624	1.04572	1.04927	0.539624	0.539624
1.04927	0.539626	1.04574	1.04927	0.539626	0.539626
1.04927	0.539627	1.04575	1.04927	0.539627	0.539627
1.04928	0.539628	1.04576	1.04928	0.539628	0.539628
1.04928	0.539629	1.04577	1.04928	0.539629	0.539629
1.04928	0.53963	1.04578	1.04928	0.53963	0.53963
1.04928	0.539631	1.04579	1.04928	0.539631	0.539631
1.04928	0.539632	1.0458	1.04928	0.539632	0.539632
1.04929	0.539633	1.04582	1.04929	0.539633	0.539633
1.04929	0.539634	1.04583	1.04929	0.539634	0.539634
1.04929	0.539635	1.04584	1.04929	0.539635	0.539635
1.04929	0.539636	1.04585	1.04929	0.539636	0.539636
1.04929	0.539637	1.04586	1.04929	0.539637	0.539637
1.0493	0.539638	1.04587	1.0493	0.539638	0.539638
1.0493	0.539639	1.04588	1.0493	0.539639	0.539639
1.0493	0.53964	1.04589	1.0493	0.53964	0.53964
1.0493	0.53964	1.04591	1.0493	0.53964	0.53964
1.0493	0.539641	1.04592	1.0493	0.539641	0.539641
1.0493	0.539642	1.04593	1.0493	0.539642	0.539642
1.04931	0.539643	1.04594	1.04931	0.539643	0.539643
1.04931	0.539644	1.04595	1.04931	0.539644	0.539644
1.04931	0.539645	1.04596	1.04931	0.539645	0.539645
1.04931	0.539646	1.04597	1.04931	0.539646	0.539646
1.04931	0.539647	1.04598	1.04931	0.539647	0.539647
1.04932	0.539648	1.04599	1.04932	0.539648	0.539648
1.04932	0.539649	1.046	1.04932	0.539649	0.539649
1.04932	0.53965	1.04601	1.04932	0.53965	0.53965
1.04932	0.539651	1.04602	1.04932	0.539651	0.539651
1.04932	0.539652	1.04603	1.04932	0.539652	0.539652
1.04932	0.539653	1.04604	1.04932	0.539653	0.539653
1.04933	0.539653	1.04605	1.04933	0.539653	0.539653
1.04933	0.539654	1.04606	1.04933	0.539654	0.539654
1.04933	0.539655	1.04607	1.04933	0.539655	0.539655
1.04933	0.539656	1.04608	1.04933	0.539656	0.539656
1.04933	0.539657	1.04609	1.04933	0.539657	0.539657
1.04933	0.539658	1.0461	1.04933	0.539658	0.539658
1.04934	0.539659	1.04611	1.04934	0.539659	0.539659
1.04934	0.53966	1.04612	1.04934	0.53966	0.53966
1.04934	0.53966	1.04613	1.04934	0.53966	0.53966
1.04934	0.539661	1.04614	1.04934	0.539661	0.539661
1.04934	0.539662	1.04615	1.04934	0.539662	0.539662
1.05	0.54	1.04713	1.05	0.54	0.54
1.05	0.54	1.04777	1.05	0.54	0.54
1.05	0.54	1.0484	1.05	0.54	0.54
1.05	0.54	1.04904	1.05	0.54	0.54
1.05	0.54	1.04968	1.05	0.54	0.54
1.05	0.54	1.05	1.05	0.54	0.54
1.05	0.54	1.05	1.05	0.54	0.54
1.05	0.54	1.05	1.05	0.54	0.54
1.05	0.54	1.05	1.05	0.54	0.54
1.05	0.54	1.05	1.05	0.54	0.54
1.05	0.54	1.05	1.05	0.54	0.54
1.05	0.54	1.05	1.05	0.54	0.54
1.05	0.54	1.05	1.05	0.54	0.54
1.05	0.54	1.05	1.05	0.54	0.54
1.05	0.54	1.05	1.05	0.54	0.54
1.05	0.54	1.05	1.05	0.54	0.54
1.05	0.54	1.05	1.05	0.54	0.54
1.05	0.54	1.05	1.05	0.54	0.54
1.05	0.54	1.05	1.05	0.54	0.54
1.05	0.54	1.05	1.05	0.54	0.54
1.05	0.54	1.05	1.05	0.54	0.54
1.05	0.54	1.05	1.05	0.54	0.54
1.05	0.54	1.05	1.05	0.54	0.54
1.05	0.54	1.05	1.05	0.54	0.54
1.05	0.54	1.05	1.05	0.54	0.54
1.05	0.54	1.05	1.05	0.54	0.54
1.05	0.54	1.05	1.05	0.54	0.54
1.05	0.54	1.05	1.05	0.54	0.54
1.05	0.54	1.05	1.05	0.54	0.54
1.05	0.54	1.05	1.05	0.54	0.54
1.05	0.54	1.05	1.05	0.54	0.54
1.05	0.54	1.05	1.05	0.54	0.54
1.05	0.54	1.05	1.05	0.54	0.54
1.05	0.54	1.05	1.05	0.54	0.54
1.05	0.54	1.05	1.05	0.54	0.54
1.05	0.54	1.05	1.05	0.54	0.54
1.05	0.54	1.05	1.05	0.54	0.54
1.05	0.54	1.05	1.05	0.54	0.54
1.05	0.54	1.05	1.05	0.54	0.54
1.05	0.54	1.05	1.05	0.54	0.54
1.05	0.54	1.05	1.05	0.54	0.54
1.05	0.54	1.05	1.05	0.54	0.54
1.05	0.54	1.05	1.05	0.54	0.54
1.05	0.54	1.05	1.05	0.54	0.54
1.05	0.54	1.05	1.05	0.54	0.54
1.05	0.54	1.05	1.05	0.54	0.54
1.05	0.54	1.05	1.05	0.54	0.54
1.05	0.54	1.05	1.05	0.54	0.54
1.05	0.54	1.05	1.05	0.54	0.54
1.05	0.54	1.05	1.05	0.54	0.54
1.05	0.54	1.05	1.05	0.54	0.54
1.05	0.54	1.05	1.05	0.54	0.54
1.05	0.54	1.05	1.05	0.54	0.54
1.05	0.54	1.05	1.05	0.54	0.54
1.05	0.54	1.05	1.05	0.54	0.54
1.05	0.54	1.05	1.05	0.54	0.54
1.05	0.54	1.05	1.05	0.54	0.54
1.05	0.54	1.05	1.05	0.54	0.54
1.05	0.54	1.05	1.05	0.54	0.54
1.05	0.54	1.05	1.05	0.54	0.54
1.05	0.54	1.05	1.05	0.54	0.54
1.05	0.54	1.05	1.05	0.54	0.54
1.05	0.54	1.05	1.05	0.54	0.54
1.05	0.54	1.05	1.05	0.54	0.54
1.05	0.54	1.05	1.05	0.54	0.54
1.05	0.54	1.05	1.05	0.54	0.54
1.05	0.54	1.05	1.05	0.54	0.54
1.05	0.54	1.05	1.05	0.54	0.54
1.05	0.54	1.05	1.05	0.54	0.54
1.05	0.54	1.05	1.05	0.54	0.54
1.05	0.54	1.05	1.05	0.54	0.54
1.05	0.54	1.05	1.05	0.54	0.54
1.05	0.54	1.05	1.05	0.54	0.54
1.05	0.54	1.05	1.05	0.54	0.54
1.05	0.54	1.05	1.05	0.54	0.54
1.05	0.54	1.05	1.05	0.54	0.54
1.05	0.54	1.05	1.05	0.54	0.54
1.05	0.54	1.05	1.05	0.54	0.54
1.05	0.54	1.05	1.05	0.54	0.54
1.05	0.54	1.05	1.05	0.54	0.54
1.05	0.54	1.05	1.05	0.54	0.54
1.05	0.54	1.05	1.05	0.54	0.54
1.05	0.54	1.05	1.05	0.54	0.54
1.05	0.54	1.05	1.05	0.54	0.54
1.05	0.54	1.05	1.05	0.54	0.54
1.04968	0.54	1.05	1.05	0.54	0.54
1.04936	0.54	1.05	1.05	0.54	0.54
1.04904	0.54	1.05	1.05	0.54	0.54
1.04872	0.54	1.05	1.05	0.54	0.54
1.0484	0.54	1.05	1.05	0.54	0.54
1.04809	0.54	1.05	1.05	0.54	0.54
1.04777	0.54	1.05	1.05	0.54	0.54
1.04745	0.54	1.05	1.05	0.54	0.54
1.04713	0.54	1.05	1.05	0.54	0.54
1.04681	0.54	1.05	1.05	0.54	0.54
1.04649	0.54	1.05	1.05	0.54	0.54
1.04617	0.54	1.05	1.05	0.54	0.54
1.04585	0.54	1.05	1.05	0.54	0.54
1.04553	0.54	1.05	1.05	0.54	0.54
1.04521	0.54	1.05	1.05	0.54	0.54
1.04489	0.54	1.05	1.05	0.54	0.54
1.04489	0.54	1.05	1.05	0.54	0.54
1.04489	0.54	1.05	1.05	0.54	0.54
1.04489	0.54	1.05	1.05	0.54	0.54
1.04489	0.54	1.05	1.05	0.54	0.54
1.04489	0.54	1.05	1.05	0.54	0.54
1.04489	0.54	1.05	1.05	0.54	0.54
1.04489	0.54	1.05	1.05	0.54	0.54
1.04489	0.54	1.05	1.05	0.54	0.54
1.04489	0.54	1.05	1.05	0.54	0.54
1.04489	0.54	1.05	1.05	0.54	0.54
1.04489	0.54	1.05	1.05	0.54	0.54
1.04489	0.54	1.05	1.05	0.54	0.54
1.04489	0.54	1.05	1.05	0.54	0.54
1.04489	0.54	1.05	1.05	0.54	0.54
1.04489	0.54	1.05	1.05	0.54	0.54
1.04489	0.54	1.05	1.05	0.54	0.54
1.04489	0.54	1.05	1.05	0.54	0.54
1.04489	0.54	1.05	1.05	0.54	0.54
1.04489	0.54	1.05	1.05	0.54	0.54
1.04489	0.54	1.05	1.05	0.54	0.54
1.04489	0.54	1.05	1.05	0.54	0.54
1.04489	0.54	1.05	1.05	0.54	0.54
1.04489	0.54	1.05	1.05	0.54	0.54
1.04489	0.54	1.05	1.05	0.54	0.54
1.04489	0.54	1.05	1.05	0.54	0.54
1.04489	0.54	1.05	1.05	0.54	0.54
1.04489	0.54	1.05	1.05	0.54	0.54
1.04489	0.54	1.05	1.05	0.54	0.54
1.04489	0.54	1.05	1.05	0.54	0.54
1.04489	0.54	1.05	1.05	0.54	0.54
1.04489	0.54	1.05	1.05	0.54	0.54
1.04489	0.54	1.05	1.05	0.54	0.54
1.04489	0.54	1.05	1.05	0.54	0.54
1.04489	0.54	1.05	1.05	0.54	0.54
1.04489	0.54	1.05	1.05	0.54	0.54
1.04489	0.54	1.05	1.05	0.54	0.54
1.04489	0.54	1.05	1.05	0.54	0.54
1.04489	0.54	1.05	1.05	0.54	0.54
1.04489	0.54	1.05	1.05	0.54	0.54
1.04489	0.54	1.05	1.05	0.54	0.54
1.04489	0.54	1.05	1.05	0.54	0.54
1.04489	0.54	1.05	1.05	0.54	0.54
1.04489	0.54	1.05	1.05	0.54	0.54
1.04489	0.54	1.05	1.05	0.54	0.54
1.04489	0.54	1.05	1.05	0.54	0.54
1.04489	0.54	1.05	1.05	0.54	0.54
1.04489	0.54	1.05	1.05	0.54	0.54
1.04489	0.54	1.05	1.05	0.54	0.54
1.04489	0.54	1.05	1.05	0.54	0.54
1.04489	0.54	1.05	1.05	0.54	0.54
1.04489	0.54	1.05	1.05	0.54	0.54
1.04489	0.54	1.05	1.05	0.54	0.54
1.04489	0.54	1.05	1.05	0.54	0.54
1.04489	0.54	1.05	1.05	0.54	0.54
1.04489	0.54	1.05	1.05	0.54	0.54
1.04489	0.54	1.05	1.05	0.54	0.54
1.04489	0.54	1.05	1.05	0.54	0.54
1.04457	0.54	1.05	1.05	0.54	0.54
1.04426	0.54	1.05	1.05	0.54	0.54
1.04394	0.54	1.05	1.05	0.54	0.54
1.04362	0.54	1.05	1.05	0.54	0.54
1.0433	0.54	1.05	1.05	0.54	0.54
1.0433	0.54	1.05	1.05	0.54	0.54
1.0433	0.54	1.05	1.05	0.54	0.54
1.0433	0.54	1.05	1.05	0.54	0.54
1.0433	0.54	1.05	1.05	0.54	0.54
1.0433	0.54	1.05	1.05	0.54	0.54
1.0433	0.54	1.05	1.05	0.54	0.54
1.0433	0.54	1.05	1.05	0.54	0.54
1.0433	0.54	1.05	1.05	0.54	0.54
1.0433	0.54	1.05	1.05	0.54	0.54
1.0433	0.54	1.05	1.05	0.54	0.54
1.04298	0.54	1.05	1.05	0.54	0.54
1.04266	0.54	1.05	1.05	0.54	0.54
1.04234	0.54	1.05	1.05	0.54	0.54
1.04202	0.54	1.05	1.05	0.54	0.54
1.0417	0.54	1.05	1.05	0.54	0.54
1.04138	0.54	1.05	1.05	0.54	0.54
1.04106	0.54	1.05	1.05	0.54	0.54
1.04074	0.54	1.05	1.05	0.54	0.54
1.04043	0.54	1.05	1.05	0.54	0.54
1.04011	0.54	1.05	1.05	0.54	0.54
1.03979	0.54	1.05	1.05	0.54	0.54
1.03947	0.54	1.05	1.05	0.54	0.54
1.03947	0.54	1.05	1.05	0.54	0.54
1.03947	0.54	1.05	1.05	0.54	0.54
1.03947	0.54	1.05	1.05	0.54	0.54
1.03947	0.54	1.05	1.05	0.54	0.54
1.03947	0.54	1.05	1.05	0.54	0.54
1.03947	0.54	1.05	1.05	0.54	0.54
1.03947	0.54	1.05	1.05	0.54	0.54
1.03947	0.54	1.05	1.05	0.54	0.54
1.03947	0.54	1.05	1.05	0.54	0.54
1.03947	0.54	1.05	1.05	0.54	0.54
1.03947	0.54	1.05	1.05	0.54	0.54
1.03947	0.54	1.05	1.05	0.54	0.54
1.03947	0.54	1.05	1.05	0.54	0.54
1.03947	0.54	1.05	1.05	0.54	0.54
1.03947	0.54	1.05	1.05	0.54	0.54
1.03947	0.54	1.05	1.05	0.54	0.54
1.03947	0.54	1.05	1.05	0.54	0.54
1.03947	0.54	1.05	1.05	0.54	0.54
1.03947	0.54	1.05	1.05	0.54	0.54
1.03947	0.54	1.05	1.05	0.54	0.54
1.03947	0.54	1.05	1.05	0.54	0.54
1.03947	0.54	1.05	1.05	0.54	0.54
1.03947	0.54	1.05	1.05	0.54	0.54
1.03947	0.54	1.05	1.05	0.54	0.54
1.03947	0.54	1.05	1.05	0.54	0.54
1.03947	0.54	1.05	1.05	0.54	0.54
1.03947	0.54	1.05	1.05	0.54	0.54
1.03947	0.54	1.05	1.05	0.54	0.54
1.03947	0.54	1.05	1.05	0.54	0.54
1.03947	0.54	1.05	1.05	0.54	0.54
1.03947	0.54	1.05	1.05	0.54	0.54
1.03947	0.54	1.05	1.05	0.54	0.54
1.03915	0.54	1.05	1.05	0.54	0.54
1.03883	0.54	1.05	1.05	0.54	0.54
1.03851	0.54	1.05	1.05	0.54	0.54
1.03819	0.54	1.05	1.05	0.54	0.54
1.03755	0.54	1.05	1.05	0.54	0.54
1.03723	0.54	1.05	1.05	0.54	0.54
1.03691	0.54	1.05	1.05	0.54	0.54
1.0366	0.54	1.05	1.05	0.54	0.54
1.03628	0.54	1.05	1.05	0.54	0.54
1.03596	0.54	1.05	1.05	0.54	0.54
1.03564	0.54	1.05	1.05	0.54	0.54
1.03532	0.54	1.05	1.05	0.54	0.54
1.035	0.54	1.05	1.05	0.54	0.54
1.03468	0.54	1.05	1.05	0.54	0.54
1.03436	0.54	1.05	1.05	0.54	0.54
1.03372	0.54	1.05	1.05	0.54	0.54
1.03309	0.54	1.05	1.05	0.54	0.54
1.03245	0.54	1.05	1.05	0.54	0.54
1.03181	0.54	1.05	1.05	0.54	0.54
1.03117	0.54	1.05	1.05	0.54	0.54
1.03053	0.54	1.05	1.05	0.54	0.54
1.02989	0.54	1.05	1.05	0.54	0.54
1.02926	0.54	1.05	1.05	0.54	0.54
1.02862	0.54	1.05	1.05	0.54	0.54
1.02798	0.54	1.05	1.05	0.54	0.54
1.02734	0.54	1.05	1.05	0.54	0.54
1.0267	0.54	1.05	1.05	0.54	0.54
1.02606	0.54	1.05	1.05	0.54	0.54
1.02543	0.54	1.05	1.05	0.54	0.54
1.02479	0.54	1.05	1.05	0.54	0.54
1.02415	0.54	1.05	1.05	0.54	0.54
1.02351	0.54	1.05	1.05	0.54	0.54
1.02287	0.54	1.05	1.05	0.54	0.54
1.02223	0.54	1.05	1.05	0.54	0.54
1.02191	0.54	1.05	1.05	0.54	0.54
1.0216	0.54	1.05	1.05	0.54	0.54
1.02128	0.54	1.05	1.05	0.54	0.54
1.02096	0.54	1.05	1.05	0.54	0.54
1.02064	0.54	1.05	1.05	0.54	0.54
1.02032	0.54	1.05	1.05	0.54	0.54
1.02	0.54	1.05	1.05	0.54	0.54
1.01968	0.54	1.05	1.05	0.54	0.54
1.01936	0.54	1.05	1.05	0.54	0.54
1.01904	0.54	1.05	1.05	0.54	0.54
1.01872	0.54	1.05	1.05	0.54	0.54
1.0184	0.54	1.05	1.05	0.54	0.54
1.01809	0.54	1.05	1.05	0.54	0.54
1.01777	0.54	1.05	1.05	0.54	0.54
1.01745	0.54	1.05	1.05	0.54	0.54
1.01713	0.54	1.05	1.05	0.54	0.54
1.01681	0.54	1.05	1.05	0.54	0.54
1.01649	0.54	1.05	1.05	0.54	0.54
1.01617	0.54	1.05	1.05	0.54	0.54
1.01585	0.54	1.05	1.05	0.54	0.54
1.01553	0.54	1.05	1.05	0.54	0.54
1.01521	0.54	1.05	1.05	0.54	0.54
1.01489	0.54	1.05	1.05	0.54	0.54
1.01489	0.54	1.05	1.05	0.54	0.54
1.01489	0.54	1.05	1.05	0.54	0.54
1.01489	0.54	1.05	1.05	0.54	0.54
1.01489	0.54	1.05	1.05	0.54	0.54
1.01489	0.54	1.05	1.05	0.54	0.54
1.01489	0.54	1.05	1.05	0.54	0.54
1.01457	0.54	1.05	1.05	0.54	0.54
1.01426	0.54	1.05	1.05	0.54	0.54
1.01394	0.54	1.05	1.05	0.54	0.54
1.01362	0.54	1.05	1.05	0.54	0.54
1.0133	0.54	1.05	1.05	0.54	0.54
1.01298	0.54	1.05	1.05	0.54	0.54
1.01266	0.54	1.05	1.05	0.54	0.54
1.01234	0.54	1.05	1.05	0.54	0.54
1.01202	0.54	1.05	1.05	0.54	0.54
1.0117	0.54	1.05	1.05	0.54	0.54
1.01138	0.54	1.05	1.05	0.54	0.54
1.01074	0.54	1.05	1.05	0.54	0.54
1.01011	0.54	1.05	1.05	0.54	0.54
1.00947	0.54	1.05	1.05	0.54	0.54
1.00883	0.54	1.05	1.05	0.54	0.54
1.00819	0.54	1.05	1.05	0.54	0.54
1.00755	0.54	1.05	1.05	0.54	0.54
1.00691	0.54	1.05	1.05	0.54	0.54
1.00628	0.54	1.05	1.05	0.54	0.54
1.00564	0.54	1.05	1.05	0.54	0.54
1.005	0.54	1.05	1.05	0.54	0.54
1.00436	0.54	1.05	1.05	0.54	0.54
1.00372	0.54	1.05	1.05	0.54	0.54
1.0034	0.54	1.05	1.05	0.54	0.54
1.00309	0.54	1.05	1.05	0.54	0.54
1.00245	0.54	1.05	1.05	0.54	0.54
1.00181	0.54	1.05	1.05	0.54	0.54
1.00149	0.54	1.05	1.05	0.54	0.54
1.00117	0.54	1.05	1.05	0.54	0.54
1.00085	0.54	1.05	1.05	0.54	0.54
1.00085	0.54	1.05	1.05	0.54	0.54
1.00085	0.54	1.05	1.05	0.54	0.54
1.00085	0.54	1.05	1.05	0.54	0.54
1.00085	0.54	1.05	1.05	0.54	0.54
1.00085	0.54	1.05	1.05	0.54	0.54
1.00085	0.54	1.05	1.05	0.54	0.54
1.00085	0.54	1.05	1.05	0.54	0.54
1.00085	0.54	1.05	1.05	0.54	0.54
1.00085	0.54	1.05	1.05	0.54	0.54
1.00085	0.54	1.05	1.05	0.54	0.54
1.00085	0.54	1.05	1.05	0.54	0.54
1.00085	0.54	1.05	1.05	0.54	0.54
1.00085	0.54	1.05	1.05	0.54	0.54
1.00085	0.54	1.05	1.05	0.54	0.54
1.00085	0.54	1.05	1.05	0.54	0.54
1.00085	0.54	1.05	1.05	0.54	0.54
1.00085	0.54	1.05	1.05	0.54	0.54
1.00085	0.54	1.05	1.05	0.54	0.54
1.00085	0.54	1.05	1.05	0.54	0.54
1.00085	0.54	1.05	1.05	0.54	0.54
1.00085	0.54	1.05	1.05	0.54	0.54
1.00085	0.54	1.05	1.05	0.54	0.54
1.00085	0.54	1.05	1.05	0.54	0.54
1.00085	0.54	1.05	1.05	0.54	0.54
1.00085	0.54	1.05	1.05	0.54	0.54
1.00085	0.54	1.05	1.05	0.54	0.54
1.00085	0.54	1.05	1.05	0.54	0.54
1.00085	0.54	1.05	1.05	0.54	0.54
1.00085	0.54	1.05	1.05	0.54	0.54
1.00085	0.54	1.05	1.05	0.54	0.54
1.00085	0.54	1.05	1.05	0.54	0.54
1.00085	0.54	1.05	1.05	0.54	0.54
1.00085	0.54	1.05	1.05	0.54	0.54
1.00085	0.54	1.05	1.05	0.54	0.54
1.00085	0.54	1.05	1.05	0.54	0.54
1.00085	0.54	1.05	1.05	0.54	0.54
1.00085	0.54	1.05	1.05	0.54	0.54
1.00085	0.54	1.05	1.05	0.54	0.54
1.00085	0.54	1.05	1.05	0.54	0.54
1.00085	0.54	1.05	1.05	0.54	0.54
1.00053	0.54	1.05	1.05	0.54	0.54
1.00021	0.54	1.05	1.05	0.54	0.54
0.999894	0.54	1.05	1.05	0.54	0.54
0.999574	0.54	1.05	1.05	0.54	0.54
0.999255	0.54	1.05	1.05	0.54	0.54
0.998936	0.54	1.05	1.05	0.54	0.54
0.998617	0.54	1.05	1.05	0.54	0.54
0.998298	0.54	1.05	1.05	0.54	0.54
0.997979	0.54	1.05	1.05	0.54	0.54
0.99766	0.54	1.05	1.05	0.54	0.54
0.99734	0.54	1.05	1.05	0.54	0.54
0.99734	0.54	1.05	1.05	0.54	0.54
0.99734	0.54	1.05	1.05	0.54	0.54
0.99734	0.54	1.05	1.05	0.54	0.54
0.99734	0.54	1.05	1.05	0.54	0.54
0.99734	0.54	1.05	1.05	0.54	0.54
0.99734	0.54	1.05	1.05	0.54	0.54
0.99734	0.54	1.05	1.05	0.54	0.54
0.99734	0.54	1.05	1.05	0.54	0.54
0.99734	0.54	1.05	1.05	0.54	0.54
0.99734	0.54	1.05	1.05	0.54	0.54
0.99734	0.54	1.05	1.05	0.54	0.54
0.99734	0.54	1.05	1.05	0.54	0.54
0.99734	0.54	1.05	1.05	0.54	0.54
0.99734	0.54	1.05	1.05	0.54	0.54
0.99734	0.54	1.05	1.05	0.54	0.54
0.99734	0.54	1.05	1.05	0.54	0.54
0.99734	0.54	1.05	1.05	0.54	0.54
0.99734	0.54	1.05	1.05	0.54	0.54
0.99734	0.54	1.05	1.05	0.54	0.54
0.99734	0.54	1.05	1.05	0.54	0.54
0.99734	0.54	1.05	1.05	0.54	0.54
0.99734	0.54	1.05	1.05	0.54	0.54
0.99734	0.54	1.05	1.05	0.54	0.54
0.99734	0.54	1.05	1.05	0.54	0.54
0.99734	0.54	1.05	1.05	0.54	0.54
0.99734	0.54	1.05	1.05	0.54	0.54
0.99734	0.54	1.05	1.05	0.54	0.54
0.99734	0.54	1.05	1.05	0.54	0.54
0.99734	0.54	1.05	1.05	0.54	0.54
0.99734	0.54	1.05	1.05	0.54	0.54
0.99734	0.54	1.05	1.05	0.54	0.54
0.99734	0.54	1.05	1.05	0.54	0.54
0.99734	0.54	1.05	1.05	0.54	0.54
0.99734	0.54	1.05	1.05	0.54	0.54
0.99734	0.54	1.05	1.05	0.54	0.54
0.99734	0.54	1.05	1.05	0.54	0.54
0.99734	0.54	1.05	1.05	0.54	0.54
0.99734	0.54	1.05	1.05	0.54	0.54
0.99734	0.54	1.05	1.05	0.54	0.54
0.99734	0.54	1.05	1.05	0.54	0.54
0.99734	0.54	1.05	1.05	0.54	0.54
0.99734	0.54	1.05	1.05	0.54	0.54
0.99734	0.54	1.05	1.05	0.54	0.54
0.99734	0.54	1.05	1.05	0.54	0.54
0.99734	0.54	1.05	1.05	0.54	0.54
0.99734	0.54	1.05	1.05	0.54	0.54
0.99734	0.54	1.05	1.05	0.54	0.54
0.99734	0.54	1.05	1.05	0.54	0.54
0.99734	0.54	1.05	1.05	0.54	0.54
0.99734	0.54	1.05	1.05	0.54	0.54
0.99734	0.54	1.05	1.05	0.54	0.54
0.99734	0.54	1.05	1.05	0.54	0.54
0.99734	0.54	1.05	1.05	0.54	0.54
0.99734	0.54	1.05	1.05	0.54	0.54
0.99734	0.54	1.05	1.05	0.54	0.54
0.99734	0.54	1.05	1.05	0.54	0.54
0.99734	0.54	1.05	1.05	0.54	0.54
0.99734	0.54	1.05	1.05	0.54	0.54
0.99734	0.54	1.05	1.05	0.54	0.54
0.99734	0.54	1.05	1.05	0.54	0.54
0.99734	0.54	1.05	1.05	0.54	0.54
0.99734	0.54	1.05	1.05	0.54	0.54
0.997021	0.54	1.05	1.05	0.54	0.54
0.996702	0.54	1.05	1.05	0.54	0.54
0.996383	0.54	1.05	1.05	0.54	0.54
0.996064	0.54	1.05	1.05	0.54	0.54
0.995426	0.54	1.05	1.05	0.54	0.54
0.995106	0.54	1.05	1.05	0.54	0.54
0.994787	0.54	1.05	1.05	0.54	0.54
0.994468	0.54	1.05	1.05	0.54	0.54
0.994149	0.54	1.05	1.05	0.54	0.54
0.99383	0.54	1.05	1.05	0.54	0.54
0.993511	0.54	1.05	1.05	0.54	0.54
0.993191	0.54	1.05	1.05	0.54	0.54
0.992872	0.54	1.05	1.05	0.54	0.54
0.992553	0.54	1.05	1.05	0.54	0.54
0.992234	0.54	1.05	1.05	0.54	0.54
0.991596	0.54	1.05	1.05	0.54	0.54
0.990957	0.54	1.05	1.05	0.54	0.54
0.990319	0.54	1.05	1.05	0.54	0.54
0.989681	0.54	1.05	1.05	0.54	0.54
0.989043	0.54	1.05	1.05	0.54	0.54
0.988404	0.54	1.05	1.05	0.54	0.54
0.987766	0.54	1.05	1.05	0.54	0.54
0.987128	0.54	1.05	1.05	0.54	0.54
0.986489	0.54	1.05	1.05	0.54	0.54
0.985851	0.54	1.05	1.05	0.54	0.54
0.985213	0.54	1.05	1.05	0.54	0.54
0.984574	0.54	1.05	1.05	0.54	0.54
0.984255	0.54	1.05	1.05	0.54	0.54
0.983936	0.54	1.05	1.05	0.54	0.54
0.983298	0.54	1.05	1.05	0.54	0.54
0.98266	0.54	1.05	1.05	0.54	0.54
0.98234	0.54	1.05	1.05	0.54	0.54
0.982021	0.54	1.05	1.05	0.54	0.54
0.981702	0.54	1.05	1.05	0.54	0.54
0.981702	0.54	1.05	1.05	0.54	0.54
0.981702	0.54	1.05	1.05	0.54	0.54
0.981702	0.54	1.05	1.05	0.54	0.54
0.981702	0.54	1.05	1.05	0.54	0.54
0.981702	0.54	1.05	1.05	0.54	0.54
0.981702	0.54	1.05	1.05	0.54	0.54
0.981702	0.54	1.05	1.05	0.54	0.54
0.981702	0.54	1.05	1.05	0.54	0.54
0.981702	0.54	1.05	1.05	0.54	0.54
0.981702	0.54	1.05	1.05	0.54	0.54
0.981702	0.54	1.05	1.05	0.54	0.54
0.981702	0.54	1.05	1.05	0.54	0.54
0.981702	0.54	1.05	1.05	0.54	0.54
0.981702	0.54	1.05	1.05	0.54	0.54
0.981702	0.54	1.05	1.05	0.54	0.54
0.981702	0.54	1.05	1.05	0.54	0.54
0.981702	0.54	1.05	1.05	0.54	0.54
0.981702	0.54	1.05	1.05	0.54	0.54
0.981702	0.54	1.05	1.05	0.54	0.54
0.981702	0.54	1.05	1.05	0.54	0.54
0.981702	0.54	1.05	1.05	0.54	0.54
0.981702	0.54	1.05	1.05	0.54	0.54
0.981702	0.54	1.05	1.05	0.54	0.54
0.981702	0.54	1.05	1.05	0.54	0.54
0.981702	0.54	1.05	1.05	0.54	0.54
0.981702	0.54	1.05	1.05	0.54	0.54
0.981702	0.54	1.05	1.05	0.54	0.54
0.981702	0.54	1.05	1.05	0.54	0.54
0.981702	0.54	1.05	1.05	0.54	0.54
0.981702	0.54	1.05	1.05	0.54	0.54
0.981702	0.54	1.05	1.05	0.54	0.54
0.981702	0.54	1.05	1.05	0.54	0.54
0.981702	0.54	1.05	1.05	0.54	0.54
0.981702	0.54	1.05	1.05	0.54	0.54
0.981702	0.54	1.05	1.05	0.54	0.54
0.981702	0.54	1.05	1.05	0.54	0.54
0.981702	0.54	1.05	1.05	0.54	0.54
0.981702	0.54	1.05	1.05	0.54	0.54
0.981702	0.54	1.05	1.05	0.54	0.54
0.981702	0.54	1.05	1.05	0.54	0.54
0.981383	0.54	1.05	1.05	0.54	0.54
0.981064	0.54	1.05	1.05	0.54	0.54
0.980745	0.54	1.05	1.05	0.54	0.54
0.980426	0.54	1.05	1.05	0.54	0.54
0.980106	0.54	1.05	1.05	0.54	0.54
0.979787	0.54	1.05	1.05	0.54	0.54
0.979468	0.54	1.05	1.05	0.54	0.54
0.979149	0.54	1.05	1.05	0.54	0.54
0.97883	0.54	1.05	1.05	0.54	0.54
0.978511	0.54	1.05	1.05	0.54	0.54
0.978191	0.54	1.05	1.05	0.54	0.54
0.977872	0.54	1.05	1.05	0.54	0.54
0.977553	0.54	1.05	1.05	0.54	0.54
0.977234	0.54	1.05	1.05	0.54	0.54
0.976596	0.54	1.05	1.05	0.54	0.54
0.975957	0.54	1.05	1.05	0.54	0.54
0.975638	0.54	1.05	1.05	0.54	0.54
0.975319	0.54	1.05	1.05	0.54	0.54
0.975	0.54	1.05	1.05	0.54	0.54
0.975	0.54	1.05	1.05	0.54	0.54
0.975	0.54	1.05	1.05	0.54	0.54
0.975	0.54	1.05	1.05	0.54	0.54
0.975	0.54	1.05	1.05	0.54	0.54
0.975	0.54	1.05	1.05	0.54	0.54
0.975	0.54	1.05	1.05	0.54	0.54
0.975	0.54	1.05	1.05	0.54	0.54
0.975	0.54	1.05	1.05	0.54	0.54
0.975	0.54	1.05	1.05	0.54	0.54
0.975	0.54	1.05	1.05	0.54	0.54
0.975	0.54	1.05	1.05	0.54	0.54
0.975	0.54	1.05	1.05	0.54	0.54
0.975	0.54	1.05	1.05	0.54	0.54
0.975	0.54	1.05	1.05	0.54	0.54
0.975	0.54	1.05	1.05	0.54	0.54
0.975	0.54	1.05	1.05	0.54	0.54
0.975	0.54	1.05	1.05	0.54	0.54
0.975	0.54	1.05	1.05	0.54	0.54
0.975	0.54	1.05	1.05	0.54	0.54
0.975	0.54	1.05	1.05	0.54	0.54
0.975	0.54	1.05	1.05	0.54	0.54
0.975	0.54	1.05	1.05	0.54	0.54
0.975	0.54	1.05	1.05	0.54	0.54
0.975	0.54	1.05	1.05	0.54	0.54
0.975	0.54	1.05	1.05	0.54	0.54
0.975	0.54	1.05	1.05	0.54	0.54
0.975	0.54	1.05	1.05	0.54	0.54
0.975	0.54	1.05	1.05	0.54	0.54
0.975	0.54	1.05	1.05	0.54	0.54
0.974681	0.54	1.05	1.05	0.54	0.54
0.974362	0.54	1.05	1.05	0.54	0.54
0.974043	0.54	1.05	1.05	0.54	0.54
0.973723	0.54	1.05	1.05	0.54	0.54
0.973404	0.54	1.05	1.05	0.54	0.54
0.973085	0.54	1.05	1.05	0.54	0.54
0.972766	0.54	1.05	1.05	0.54	0.54
0.972447	0.54	1.05	1.05	0.54	0.54
0.972128	0.54	1.05	1.05	0.54	0.54
0.971809	0.54	1.05	1.05	0.54	0.54
0.971489	0.54	1.05	1.05	0.54	0.54
0.970851	0.54	1.05	1.05	0.54	0.54
0.970213	0.54	1.05	1.05	0.54	0.54
0.969574	0.54	1.05	1.05	0.54	0.54
0.968936	0.54	1.05	1.05	0.54	0.54
0.968298	0.54	1.05	1.05	0.54	0.54
0.96766	0.54	1.05	1.05	0.54	0.54
0.967021	0.54	1.05	1.05	0.54	0.54
0.966383	0.54	1.05	1.05	0.54	0.54
0.965745	0.54	1.05	1.05	0.54	0.54
0.965106	0.54	1.05	1.05	0.54	0.54
0.964468	0.54	1.05	1.05	0.54	0.54
0.96383	0.54	1.05	1.05	0.54	0.54
0.963191	0.54	1.05	1.05	0.54	0.54
0.962553	0.54	1.05	1.05	0.54	0.54
0.961915	0.54	1.05	1.05	0.54	0.54
0.961277	0.54	1.05	1.05	0.54	0.54
0.960957	0.54	1.05	1.05	0.54	0.54
0.960638	0.54	1.05	1.05	0.54	0.54
0.960319	0.54	1.05	1.05	0.54	0.54
0.960319	0.54	1.05	1.05	0.54	0.54
0.960319	0.54	1.05	1.05	0.54	0.54
0.960319	0.54	1.05	1.05	0.54	0.54
0.960319	0.54	1.05	1.05	0.54	0.54
0.960319	0.54	1.05	1.05	0.54	0.54
0.960319	0.54	1.05	1.05	0.54	0.54
0.960319	0.54	1.05	1.05	0.54	0.54
0.960319	0.54	1.05	1.05	0.54	0.54
0.960319	0.54	1.05	1.05	0.54	0.54
0.960319	0.54	1.05	1.05	0.54	0.54
0.96	0.54	1.05	1.05	0.54	0.54
0.959681	0.54	1.05	1.05	0.54	0.54
0.959362	0.54	1.05	1.05	0.54	0.54
0.959043	0.54	1.05	1.05	0.54	0.54
0.958723	0.54	1.05	1.05	0.54	0.54
0.958404	0.54	1.05	1.05	0.54	0.54
0.958085	0.54	1.05	1.05	0.54	0.54
0.957766	0.54	1.05	1.05	0.54	0.54
0.957447	0.54	1.05	1.05	0.54	0.54
0.957128	0.54	1.05	1.05	0.54	0.54
0.956809	0.54	1.05	1.05	0.54	0.54
0.956489	0.54	1.05	1.05	0.54	0.54
0.956489	0.54	1.05	1.05	0.54	0.54
0.956489	0.54	1.05	1.05	0.54	0.54
0.95617	0.54	1.05	1.05	0.54	0.54
0.955851	0.54	1.05	1.05	0.54	0.54
0.955851	0.54	1.05	1.05	0.54	0.54
0.955851	0.54	1.05	1.05	0.54	0.54
0.955851	0.54	1.05	1.05	0.54	0.54
0.955532	0.54	1.05	1.05	0.54	0.54
0.955213	0.54	1.05	1.05	0.54	0.54
0.954894	0.54	1.05	1.05	0.54	0.54
0.954574	0.54	1.05	1.05	0.54	0.54
0.954255	0.54	1.05	1.05	0.54	0.54
0.953936	0.54	1.05	1.05	0.54	0.54
0.953617	0.54	1.05	1.05	0.54	0.54
0.953298	0.54	1.05	1.05	0.54	0.54
0.952979	0.54	1.05	1.05	0.54	0.54
0.95266	0.54	1.05	1.05	0.54	0.54
0.95234	0.54	1.05	1.05	0.54	0.54
0.952021	0.54	1.05	1.05	0.54	0.54
0.951702	0.54	1.05	1.05	0.54	0.54
0.951383	0.54	1.05	1.05	0.54	0.54
0.951064	0.54	1.05	1.05	0.54	0.54
0.950745	0.54	1.05	1.05	0.54	0.54
0.950426	0.54	1.05	1.05	0.54	0.54
0.950106	0.54	1.05	1.05	0.54	0.54
0.949787	0.54	1.05	1.05	0.54	0.54
0.949468	0.54	1.05	1.05	0.54	0.54
0.949149	0.54	1.05	1.05	0.54	0.54
0.94883	0.54	1.05	1.05	0.54	0.54
0.948511	0.54	1.05	1.05	0.54	0.54
0.948191	0.54	1.05	1.05	0.54	0.54
0.947553	0.54	1.05	1.05	0.54	0.54
0.946915	0.54	1.05	1.05	0.54	0.54
0.946277	0.54	1.05	1.05	0.54	0.54
0.945638	0.54	1.05	1.05	0.54	0.54
0.945	0.54	1.05	1.05	0.54	0.54
0.944362	0.54	1.05	1.05	0.54	0.54
0.943723	0.54	1.05	1.05	0.54	0.54
0.943085	0.54	1.05	1.05	0.54	0.54
0.942447	0.54	1.05	1.05	0.54	0.54
0.941809	0.54	1.05	1.05	0.54	0.54
0.94117	0.54	1.05	1.05	0.54	0.54
0.940532	0.54	1.05	1.05	0.54	0.54
0.939894	0.54	1.05	1.05	0.54	0.54
0.939255	0.54	1.05	1.05	0.54	0.54
0.938617	0.54	1.05	1.05	0.54	0.54
0.937979	0.54	1.05	1.05	0.54	0.54
0.93734	0.54	1.05	1.05	0.54	0.54
0.936702	0.54	1.05	1.05	0.54	0.54
0.936064	0.54	1.05	1.05	0.54	0.54
0.935426	0.54	1.05	1.05	0.54	0.54
0.934787	0.54	1.05	1.05	0.54	0.54
0.934149	0.54	1.05	1.05	0.54	0.54
0.933511	0.54	1.05	1.05	0.54	0.54
0.932872	0.54	1.05	1.05	0.54	0.54
0.932234	0.54	1.05	1.05	0.54	0.54
0.931596	0.54	1.05	1.05	0.54	0.54
0.930957	0.54	1.05	1.05	0.54	0.54
0.930319	0.54	1.05	1.05	0.54	0.54
0.929681	0.54	1.05	1.05	0.54	0.54
0.929043	0.54	1.05	1.05	0.54	0.54
0.928404	0.54	1.05	1.05	0.54	0.54
0.927766	0.54	1.05	1.05	0.54	0.54
0.927128	0.54	1.05	1.05	0.54	0.54
0.926489	0.54	1.05	1.05	0.54	0.54
0.925851	0.54	1.05	1.05	0.54	0.54
0.925213	0.54	1.05	1.05	0.54	0.54
0.924574	0.54	1.05	1.05	0.54	0.54
0.923936	0.54	1.05	1.05	0.54	0.54
0.923298	0.54	1.05	1.05	0.54	0.54
0.92266	0.54	1.05	1.05	0.54	0.54
0.922021	0.54	1.05	1.05	0.54	0.54
0.921383	0.54	1.05	1.05	0.54	0.54
0.920745	0.54	1.05	1.05	0.54	0.54
0.920106	0.54	1.05	1.05	0.54	0.54
0.919468	0.54	1.05	1.05	0.54	0.54
0.91883	0.54	1.05	1.05	0.54	0.54
0.918191	0.54	1.05	1.05	0.54	0.54
0.917553	0.54	1.05	1.05	0.54	0.54
0.916915	0.54	1.05	1.05	0.54	0.54
0.916277	0.54	1.05	1.05	0.54	0.54
0.915638	0.54	1.05	1.05	0.54	0.54
0.915	0.54	1.05	1.05	0.54	0.54
0.914362	0.54	1.05	1.05	0.54	0.54
0.913723	0.54	1.05	1.05	0.54	0.54
0.913085	0.54	1.05	1.05	0.54	0.54
0.912447	0.54	1.05	1.05	0.54	0.54
0.911809	0.54	1.05	1.05	0.54	0.54
0.91117	0.54	1.05	1.05	0.54	0.54
0.910532	0.54	1.05	1.05	0.54	0.54
0.909894	0.54	1.05	1.05	0.54	0.54
0.909255	0.54	1.05	1.05	0.54	0.54
0.908617	0.54	1.05	1.05	0.54	0.54
0.907979	0.54	1.05	1.05	0.54	0.54
0.90734	0.54	1.05	1.05	0.54	0.54
0.906702	0.54	1.05	1.05	0.54	0.54
0.906064	0.54	1.05	1.05	0.54	0.54
0.905426	0.54	1.05	1.05	0.54	0.54
0.904787	0.54	1.05	1.05	0.54	0.54
0.904149	0.54	1.05	1.05	0.54	0.54
0.903511	0.54	1.05	1.05	0.54	0.54
0.902872	0.54	1.05	1.05	0.54	0.54
0.902234	0.54	1.05	1.05	0.54	0.54
0.901596	0.54	1.05	1.05	0.54	0.54
0.900957	0.54	1.05	1.05	0.54	0.54
0.900319	0.54	1.05	1.05	0.54	0.54
0.899681	0.54	1.05	1.05	0.54	0.54
0.899043	0.54	1.05	1.05	0.54	0.54
0.898404	0.54	1.05	1.05	0.54	0.54
0.897766	0.54	1.05	1.05	0.54	0.54
0.897128	0.54	1.05	1.05	0.54	0.54
0.896489	0.54	1.05	1.05	0.54	0.54
0.895851	0.54	1.05	1.05	0.54	0.54
0.895213	0.54	1.05	1.05	0.54	0.54
0.894574	0.54	1.05	1.05	0.54	0.54
0.893936	0.54	1.05	1.05	0.54	0.54
0.893298	0.54	1.05	1.05	0.54	0.54
0.89266	0.54	1.05	1.05	0.54	0.54
0.892021	0.54	1.05	1.05	0.54	0.54
0.891383	0.54	1.05	1.05	0.54	0.54
0.890745	0.54	1.05	1.05	0.54	0.54
0.890106	0.54	1.05	1.05	0.54	0.54
0.889468	0.54	1.05	1.05	0.54	0.54
0.88883	0.54	1.05	1.05	0.54	0.54
0.888191	0.54	1.05	1.05	0.54	0.54
0.887553	0.54	1.05	1.05	0.54	0.54
0.886915	0.54	1.05	1.05	0.54	0.54
0.886277	0.54	1.05	1.05	0.54	0.54
0.885638	0.54	1.05	1.05	0.54	0.54
0.885	0.54	1.05	1.05	0.54	0.54
0.884362	0.54	1.05	1.05	0.54	0.54
0.883723	0.54	1.05	1.05	0.54	0.54
0.883085	0.54	1.05	1.05	0.54	0.54
0.882447	0.54	1.05	1.05	0.54	0.54
0.881809	0.54	1.05	1.05	0.54	0.54
0.88117	0.54	1.05	1.05	0.54	0.54
0.880532	0.54	1.05	1.05	0.54	0.54
0.879894	0.54	1.05	1.05	0.54	0.54
0.879255	0.54	1.05	1.05	0.54	0.54
0.878617	0.54	1.05	1.05	0.54	0.54
0.877979	0.54	1.05	1.05	0.54	0.54
0.87734	0.54	1.05	1.05	0.54	0.54
0.876702	0.54	1.05	1.05	0.54	0.54
0.876064	0.54	1.05	1.05	0.54	0.54
0.875426	0.54	1.05	1.05	0.54	0.54
0.874787	0.54	1.05	1.05	0.54	0.54
0.874149	0.54	1.05	1.05	0.54	0.54
0.873511	0.54	1.05	1.05	0.54	0.54
0.872872	0.54	1.05	1.05	0.54	0.54
0.872234	0.54	1.05	1.05	0.54	0.54
0.871596	0.54	1.05	1.05	0.54	0.54
0.870957	0.54	1.05	1.05	0.54	0.54
0.870319	0.54	1.05	1.05	0.54	0.54
0.869681	0.54	1.05	1.05	0.54	0.54
0.869043	0.54	1.05	1.05	0.54	0.54
0.868404	0.54	1.05	1.05	0.54	0.54
0.867766	0.54	1.05	1.05	0.54	0.54
0.867128	0.54	1.05	1.05	0.54	0.54
0.866489	0.54	1.05	1.05	0.54	0.54
0.865851	0.54	1.05	1.05	0.54	0.54
0.865213	0.54	1.05	1.05	0.54	0.54
0.864574	0.54	1.05	1.05	0.54	0.54
0.863936	0.54	1.05	1.05	0.54	0.54
0.863298	0.54	1.05	1.05	0.54	0.54
0.86266	0.54	1.05	1.05	0.54	0.54
0.862021	0.54	1.05	1.05	0.54	0.54
0.861383	0.54	1.05	1.05	0.54	0.54
0.860745	0.54	1.05	1.05	0.54	0.54
0.860106	0.54	1.05	1.05	0.54	0.54
0.859468	0.54	1.05	1.05	0.54	0.54
0.85883	0.54	1.05	1.05	0.54	0.54
0.858191	0.54	1.05	1.05	0.54	0.54
0.857553	0.54	1.05	1.05	0.54	0.54
0.856915	0.54	1.05	1.05	0.54	0.54
0.856277	0.54	1.05	1.05	0.54	0.54
0.855638	0.54	1.05	1.05	0.54	0.54
0.855	0.54	1.05	1.05	0.54	0.54
0.854362	0.54	1.05	1.05	0.54	0.54
0.853723	0.54	1.05	1.05	0.54	0.54
0.853085	0.54	1.05	1.05	0.54	0.54
0.852447	0.54	1.05	1.05	0.54	0.54
0.851809	0.54	1.05	1.05	0.54	0.54
0.85117	0.54	1.05	1.05	0.54	0.54
0.850532	0.54	1.05	1.05	0.54	0.54
0.849894	0.54	1.05	1.05	0.54	0.54
0.849255	0.54	1.05	1.05	0.54	0.54
0.848617	0.54	1.05	1.05	0.54	0.54
0.847979	0.54	1.05	1.05	0.54	0.54
0.84734	0.54	1.05	1.05	0.54	0.54
0.846702	0.54	1.05	1.05	0.54	0.54
0.846064	0.54	1.05	1.05	0.54	0.54
0.845426	0.54	1.05	1.05	0.54	0.54
0.844787	0.54	1.05	1.05	0.54	0.54
0.844149	0.54	1.05	1.05	0.54	0.54
0.843511	0.54	1.05	1.05	0.54	0.54
0.842872	0.54	1.05	1.05	0.54	0.54
0.842234	0.54	1.05	1.05	0.54	0.54
0.841596	0.54	1.05	1.05	0.54	0.54
0.840957	0.54	1.05	1.05	0.54	0.54
0.840319	0.54	1.05	1.05	0.54	0.54
0.839681	0.54	1.05	1.05	0.54	0.54
0.839043	0.54	1.05	1.05	0.54	0.54
0.838404	0.54	1.05	1.05	0.54	0.54
0.837766	0.54	1.05	1.05	0.54	0.54
0.837128	0.54	1.05	1.05	0.54	0.54
0.836489	0.54	1.05	1.05	0.54	0.54
0.835851	0.54	1.05	1.05	0.54	0.54
0.835213	0.54	1.05	1.05	0.54	0.54
0.834574	0.54	1.05	1.05	0.54	0.54
0.833936	0.54	1.05	1.05	0.54	0.54
0.833298	0.54	1.05	1.05	0.54	0.54
0.83266	0.54	1.05	1.05	0.54	0.54
0.832021	0.54	1.05	1.05	0.54	0.54
0.831383	0.54	1.05	1.05	0.54	0.54
0.830745	0.54	1.05	1.05	0.54	0.54
0.830106	0.54	1.05	1.05	0.54	0.54
0.829468	0.54	1.05	1.05	0.54	0.54
0.82883	0.54	1.05	1.05	0.54	0.54
0.828191	0.54	1.05	1.05	0.54	0.54
0.827553	0.54	1.05	1.05	0.54	0.54
0.826915	0.54	1.05	1.05	0.54	0.54
0.826277	0.54	1.05	1.05	0.54	0.54
0.825638	0.54	1.05	1.05	0.54	0.54
0.825	0.54	1.05	1.05	0.54	0.54
0.824362	0.54	1.05	1.05	0.54	0.54
0.823723	0.54	1.05	1.05	0.54	0.54
0.823085	0.54	1.05	1.05	0.54	0.54
0.822447	0.54	1.05	1.05	0.54	0.54
0.821809	0.54	1.05	1.05	0.54	0.54
0.82117	0.54	1.05	1.05	0.54	0.54
0.820532	0.54	1.05	1.05	0.54	0.54
0.819894	0.54	1.05	1.05	0.54	0.54
0.819255	0.54	1.05	1.05	0.54	0.54
0.818617	0.54	1.05	1.05	0.54	0.54
0.817979	0.54	1.05	1.05	0.54	0.54
0.81734	0.54	1.05	1.05	0.54	0.54
0.816702	0.54	1.05	1.05	0.54	0.54
0.816064	0.54	1.05	1.05	0.54	0.54
0.815426	0.54	1.05	1.05	0.54	0.54
0.814787	0.54	1.05	1.05	0.54	0.54
0.814149	0.54	1.05	1.05	0.54	0.54
0.813511	0.54	1.05	1.05	0.54	0.54
0.812872	0.54	1.05	1.05	0.54	0.54
0.812234	0.54	1.05	1.05	0.54	0.54
0.811596	0.54	1.05	1.05	0.54	0.54
0.810957	0.54	1.05	1.05	0.54	0.54
0.810319	0.54	1.05	1.05	0.54	0.54
0.809681	0.54	1.05	1.05	0.54	0.54
0.809043	0.54	1.05	1.05	0.54	0.54
0.808404	0.54	1.05	1.05	0.54	0.54
0.807766	0.54	1.05	1.05	0.54	0.54
0.807128	0.54	1.05	1.05	0.54	0.54
0.806489	0.54	1.05	1.05	0.54	0.54
0.805851	0.54	1.05	1.05	0.54	0.54
0.805213	0.54	1.05	1.05	0.54	0.54
0.804574	0.54	1.05	1.05	0.54	0.54
0.803936	0.54	1.05	1.05	0.54	0.54
0.803298	0.54	1.05	1.05	0.54	0.54
0.80266	0.54	1.05	1.05	0.54	0.54
0.802021	0.54	1.05	1.05	0.54	0.54
0.801383	0.54	1.05	1.05	0.54	0.54
0.800745	0.54	1.05	1.05	0.54	0.54
0.800106	0.54	1.05	1.05	0.54	0.54
0.799468	0.54	1.05	1.05	0.54	0.54
0.79883	0.54	1.05	1.05	0.54	0.54
0.798191	0.54	1.05	1.05	0.54	0.54
0.797553	0.54	1.05	1.05	0.54	0.54
0.796915	0.54	1.05	1.05	0.54	0.54
0.796277	0.54	1.05	1.05	0.54	0.54
0.795638	0.54	1.05	1.05	0.54	0.54
0.795	0.54	1.05	1.05	0.54	0.54
0.794362	0.54	1.05	1.05	0.54	0.54
0.793723	0.54	1.05	1.05	0.54	0.54
0.793085	0.54	1.05	1.05	0.54	0.54
0.792447	0.54	1.05	1.05	0.54	0.54
0.791809	0.54	1.05	1.05	0.54	0.54
0.79117	0.54	1.05	1.05	0.54	0.54
0.790532	0.54	1.05	1.05	0.54	0.54
0.789894	0.54	1.05	1.05	0.54	0.54
0.789255	0.54	1.05	1.05	0.54	0.54
0.788617	0.54	1.05	1.05	0.54	0.54
0.787979	0.54	1.05	1.05	0.54	0.54
0.78734	0.54	1.05	1.05	0.54	0.54
0.786702	0.54	1.05	1.05	0.54	0.54
0.786064	0.54	1.05	1.05	0.54	0.54
0.785426	0.54	1.05	1.05	0.54	0.54
0.784787	0.54	1.05	1.05	0.54	0.54
0.784468	0.54	1.05	1.05	0.54	0.54
0.784149	0.54	1.05	1.05	0.54	0.54
0.78383	0.54	1.05	1.05	0.54	0.54
0.783511	0.54	1.05	1.05	0.54	0.54
0.783191	0.54	1.05	1.05	0.54	0.54
0.782872	0.54	1.05	1.05	0.54	0.54
0.782553	0.54	1.05	1.05	0.54	0.54
0.782234	0.54	1.05	1.05	0.54	0.54
0.781915	0.54	1.05	1.05	0.54	0.54
0.781596	0.54	1.05	1.05	0.54	0.54
0.781277	0.54	1.05	1.05	0.54	0.54
0.780957	0.54	1.05	1.05	0.54	0.54
0.780638	0.54	1.05	1.05	0.54	0.54
0.780319	0.54	1.05	1.05	0.54	0.54
0.78	0.54	1.05	1.05	0.54	0.54
0.779681	0.54	1.05	1.05	0.54	0.54
0.779043	0.54	1.05	1.05	0.54	0.54
0.778404	0.54	1.05	1.05	0.54	0.54
0.777766	0.54	1.05	1.05	0.54	0.54
0.777128	0.54	1.05	1.05	0.54	0.54
0.776489	0.54	1.05	1.05	0.54	0.54
0.775851	0.54	1.05	1.05	0.54	0.54
0.775213	0.54	1.05	1.05	0.54	0.54
0.774574	0.54	1.05	1.05	0.54	0.54
0.773936	0.54	1.05	1.05	0.54	0.54
0.773298	0.54	1.05	1.05	0.54	0.54
0.77266	0.54	1.05	1.05	0.54	0.54
0.772021	0.54	1.05	1.05	0.54	0.54
0.771383	0.54	1.05	1.05	0.54	0.54
0.770745	0.54	1.05	1.05	0.54	0.54
0.770106	0.54	1.05	1.05	0.54	0.54
0.769468	0.54	1.05	1.05	0.54	0.54
0.76883	0.54	1.05	1.05	0.54	0.54
0.768191	0.54	1.05	1.05	0.54	0.54
0.767553	0.54	1.05	1.05	0.54	0.54
0.766915	0.54	1.05	1.05	0.54	0.54
0.766277	0.54	1.05	1.05	0.54	0.54
0.765638	0.54	1.05	1.05	0.54	0.54
0.765	0.54	1.05	1.05	0.54	0.54
0.764362	0.54	1.05	1.05	0.54	0.54
0.763723	0.54	1.05	1.05	0.54	0.54
0.763085	0.54	1.05	1.05	0.54	0.54
0.762447	0.54	1.05	1.05	0.54	0.54
0.761809	0.54	1.05	1.05	0.54	0.54
0.76117	0.54	1.05	1.05	0.54	0.54
0.760532	0.54	1.05	1.05	0.54	0.54
0.759894	0.54	1.05	1.05	0.54	0.54
0.759255	0.54	1.05	1.05	0.54	0.54
0.758617	0.54	1.05	1.05	0.54	0.54
0.757979	0.54	1.05	1.05	0.54	0.54
0.75734	0.54	1.05	1.05	0.54	0.54
0.756702	0.54	1.05	1.05	0.54	0.54
0.756064	0.54	1.05	1.05	0.54	0.54
0.755426	0.54	1.05	1.05	0.54	0.54
0.754787	0.54	1.05	1.05	0.54	0.54
0.754149	0.54	1.05	1.05	0.54	0.54
0.753511	0.54	1.05	1.05	0.54	0.54
0.752872	0.54	1.05	1.05	0.54	0.54
0.752234	0.54	1.05	1.05	0.54	0.54
0.751596	0.54	1.05	1.05	0.54	0.54
0.750957	0.54	1.05	1.05	0.54	0.54
0.750319	0.54	1.05	1.05	0.54	0.54
0.749681	0.54	1.05	1.05	0.54	0.54
0.749043	0.54	1.05	1.05	0.54	0.54
0.748404	0.54	1.05	1.05	0.54	0.54
0.747766	0.54	1.05	1.05	0.54	0.54
0.747128	0.54	1.05	1.05	0.54	0.54
0.746489	0.54	1.05	1.05	0.54	0.54
0.745851	0.54	1.05	1.05	0.54	0.54
0.745213	0.54	1.05	1.05	0.54	0.54
0.744574	0.54	1.05	1.05	0.54	0.54
0.743936	0.54	1.05	1.05	0.54	0.54
0.743298	0.54	1.05	1.05	0.54	0.54
0.742979	0.54	1.05	1.05	0.54	0.54
0.74266	0.54	1.05	1.05	0.54	0.54
0.74234	0.54	1.05	1.05	0.54	0.54
0.742021	0.54	1.05	1.05	0.54	0.54
0.741702	0.54	1.05	1.05	0.54	0.54
0.741064	0.54	1.05	1.05	0.54	0.54
0.740426	0.54	1.05	1.05	0.54	0.54
0.739787	0.54	1.05	1.05	0.54	0.54
0.739149	0.54	1.05	1.05	0.54	0.54
0.738511	0.54	1.05	1.05	0.54	0.54
0.737872	0.54	1.05	1.05	0.54	0.54
0.737234	0.54	1.05	1.05	0.54	0.54
0.736596	0.54	1.05	1.05	0.54	0.54
0.735957	0.54	1.05	1.05	0.54	0.54
0.735319	0.54	1.05	1.05	0.54	0.54
0.735	0.54	1.05	1.05	0.54	0.54
0.734681	0.54	1.05	1.05	0.54	0.54
0.734362	0.54	1.05	1.05	0.54	0.54
0.734043	0.54	1.05	1.05	0.54	0.54
0.733723	0.54	1.05	1.05	0.54	0.54
0.733404	0.54	1.05	1.05	0.54	0.54
0.733085	0.54	1.05	1.05	0.54	0.54
0.732766	0.54	1.05	1.05	0.54	0.54
0.732447	0.54	1.05	1.05	0.54	0.54
0.732128	0.54	1.05	1.05	0.54	0.54
0.731809	0.54	1.05	1.05	0.54	0.54
0.731489	0.54	1.05	1.05	0.54	0.54
0.730851	0.54	1.05	1.05	0.54	0.54
0.730213	0.54	1.05	1.05	0.54	0.54
0.729574	0.54	1.05	1.05	0.54	0.54
0.728936	0.54	1.05	1.05	0.54	0.54
0.728298	0.54	1.05	1.05	0.54	0.54
0.72766	0.54	1.05	1.05	0.54	0.54
0.727021	0.54	1.05	1.05	0.54	0.54
0.726383	0.54	1.05	1.05	0.54	0.54
0.725745	0.54	1.05	1.05	0.54	0.54
0.725106	0.54	1.05	1.05	0.54	0.54
0.724468	0.54	1.05	1.05	0.54	0.54
0.72383	0.54	1.05	1.05	0.54	0.54
0.723191	0.54	1.05	1.05	0.54	0.54
0.722553	0.54	1.05	1.05	0.54	0.54
0.721915	0.54	1.05	1.05	0.54	0.54
0.721277	0.54	1.05	1.05	0.54	0.54
0.720638	0.54	1.05	1.05	0.54	0.54
0.72	0.54	1.05	1.05	0.54	0.54
0.719362	0.54	1.05	1.05	0.54	0.54
0.718723	0.54	1.05	1.05	0.54	0.54
0.718085	0.54	1.05	1.05	0.54	0.54
0.717447	0.54	1.05	1.05	0.54	0.54
0.716809	0.54	1.05	1.05	0.54	0.54
0.71617	0.54	1.05	1.05	0.54	0.54
0.715532	0.54	1.05	1.05	0.54	0.54
0.714894	0.54	1.05	1.05	0.54	0.54
0.714255	0.54	1.05	1.05	0.54	0.54
0.713617	0.54	1.05	1.05	0.54	0.54
0.712979	0.54	1.05	1.05	0.54	0.54
0.71234	0.54	1.05	1.05	0.54	0.54
0.711702	0.54	1.05	1.05	0.54	0.54
0.711064	0.54	1.05	1.05	0.54	0.54
0.710745	0.54	1.05	1.05	0.54	0.54
0.710426	0.54	1.05	1.05	0.54	0.54
0.710106	0.54	1.05	1.05	0.54	0.54
0.709787	0.54	1.05	1.05	0.54	0.54
0.709787	0.54	1.05	1.05	0.54	0.54
0.709468	0.54	1.05	1.05	0.54	0.54
0.709149	0.54	1.05	1.05	0.54	0.54
0.70883	0.54	1.05	1.05	0.54	0.54
0.708511	0.54	1.05	1.05	0.54	0.54
0.708191	0.54	1.05	1.05	0.54	0.54
0.707872	0.54	1.05	1.05	0.54	0.54
0.707553	0.54	1.05	1.05	0.54	0.54
0.707234	0.54	1.05	1.05	0.54	0.54
0.706915	0.54	1.05	1.05	0.54	0.54
0.706596	0.54	1.05	1.05	0.54	0.54
0.706596	0.54	1.05	1.05	0.54	0.54
0.706596	0.54	1.05	1.05	0.54	0.54
0.706596	0.54	1.05	1.05	0.54	0.54
0.706596	0.54	1.05	1.05	0.54	0.54
0.706596	0.54	1.05	1.05	0.54	0.54
0.706596	0.54	1.05	1.05	0.54	0.54
0.706596	0.54	1.05	1.05	0.54	0.54
0.706596	0.54	1.05	1.05	0.54	0.54
0.706596	0.54	1.05	1.05	0.54	0.54
0.706596	0.54	1.05	1.05	0.54	0.54
0.706596	0.54	1.05	1.05	0.54	0.54
0.706596	0.54	1.05	1.05	0.54	0.54
0.706596	0.54	1.05	1.05	0.54	0.54
0.706596	0.54	1.05	1.05	0.54	0.54
0.706596	0.54	1.05	1.05	0.54	0.54
0.706596	0.54	1.05	1.05	0.54	0.54
0.706596	0.54	1.05	1.05	0.54	0.54
0.706596	0.54	1.05	1.05	0.54	0.54
0.706596	0.54	1.05	1.05	0.54	0.54
0.706277	0.54	1.05	1.05	0.54	0.54
0.705957	0.54	1.05	1.05	0.54	0.54
0.705638	0.54	1.05	1.05	0.54	0.54
0.705319	0.54	1.05	1.05	0.54	0.54
0.705	0.54	1.05	1.05	0.54	0.54
0.704681	0.54	1.05	1.05	0.54	0.54
0.704362	0.54	1.05	1.05	0.54	0.54
0.704043	0.54	1.05	1.05	0.54	0.54
0.703723	0.54	1.05	1.05	0.54	0.54
0.703404	0.54	1.05	1.05	0.54	0.54
0.703085	0.54	1.05	1.05	0.54	0.54
0.702766	0.54	1.05	1.05	0.54	0.54
0.702447	0.54	1.05	1.05	0.54	0.54
0.702128	0.54	1.05	1.05	0.54	0.54
0.701809	0.54	1.05	1.05	0.54	0.54
0.701489	0.54	1.05	1.05	0.54	0.54
0.70117	0.54	1.05	1.05	0.54	0.54
0.700851	0.54	1.05	1.05	0.54	0.54
0.700532	0.54	1.05	1.05	0.54	0.54
0.700213	0.54	1.05	1.05	0.54	0.54
0.699894	0.54	1.05	1.05	0.54	0.54
0.699574	0.54	1.05	1.05	0.54	0.54
0.699255	0.54	1.05	1.05	0.54	0.54
0.698617	0.54	1.05	1.05	0.54	0.54
0.697979	0.54	1.05	1.05	0.54	0.54
0.69734	0.54	1.05	1.05	0.54	0.54
0.696702	0.54	1.05	1.05	0.54	0.54
0.696064	0.54	1.05	1.05	0.54	0.54
0.695426	0.54	1.05	1.05	0.54	0.54
0.695106	0.54	1.05	1.05	0.54	0.54
0.694787	0.54	1.05	1.05	0.54	0.54
0.694468	0.54	1.05	1.05	0.54	0.54
0.694149	0.54	1.05	1.05	0.54	0.54
0.69383	0.54	1.05	1.05	0.54	0.54
0.693511	0.54	1.05	1.05	0.54	0.54
0.693191	0.54	1.05	1.05	0.54	0.54
0.692872	0.54	1.05	1.05	0.54	0.54
0.692553	0.54	1.05	1.05	0.54	0.54
0.692234	0.54	1.05	1.05	0.54	0.54
0.691915	0.54	1.05	1.05	0.54	0.54
0.691915	0.54	1.05	1.05	0.54	0.54
0.691915	0.54	1.05	1.05	0.54	0.54
0.691915	0.54	1.05	1.05	0.54	0.54
0.691915	0.54	1.05	1.05	0.54	0.54
0.691915	0.54	1.05	1.05	0.54	0.54
0.691915	0.54	1.05	1.05	0.54	0.54
0.691915	0.54	1.05	1.05	0.54	0.54
0.691915	0.54	1.05	1.05	0.54	0.54
0.691915	0.54	1.05	1.05	0.54	0.54
0.691915	0.54	1.05	1.05	0.54	0.54
0.691915	0.54	1.05	1.05	0.54	0.54
0.691915	0.54	1.05	1.05	0.54	0.54
0.691596	0.54	1.05	1.05	0.54	0.54
0.691277	0.54	1.05	1.05	0.54	0.54
0.691277	0.54	1.05	1.05	0.54	0.54
0.691277	0.54	1.05	1.05	0.54	0.54
0.690957	0.54	1.05	1.05	0.54	0.54
0.690638	0.54	1.05	1.05	0.54	0.54
0.690319	0.54	1.05	1.05	0.54	0.54
0.689681	0.54	1.05	1.05	0.54	0.54
0.689043	0.54	1.05	1.05	0.54	0.54
0.688404	0.54	1.05	1.05	0.54	0.54
0.687766	0.54	1.05	1.05	0.54	0.54
0.687128	0.54	1.05	1.05	0.54	0.54
0.686489	0.54	1.05	1.05	0.54	0.54
0.685851	0.54	1.05	1.05	0.54	0.54
0.685213	0.54	1.05	1.05	0.54	0.54
0.684574	0.54	1.05	1.05	0.54	0.54
0.683936	0.54	1.05	1.05	0.54	0.54
0.683298	0.54	1.05	1.05	0.54	0.54
0.68266	0.54	1.05	1.05	0.54	0.54
0.682021	0.54	1.05	1.05	0.54	0.54
0.681383	0.54	1.05	1.05	0.54	0.54
0.680745	0.54	1.05	1.05	0.54	0.54
0.680106	0.54	1.05	1.05	0.54	0.54
0.679468	0.54	1.05	1.05	0.54	0.54
0.67883	0.54	1.05	1.05	0.54	0.54
0.678191	0.54	1.05	1.05	0.54	0.54
0.677553	0.54	1.05	1.05	0.54	0.54
0.676915	0.54	1.05	1.05	0.54	0.54
0.676277	0.54	1.05	1.05	0.54	0.54
0.675638	0.54	1.05	1.05	0.54	0.54
0.675	0.54	1.05	1.05	0.54	0.54
0.674362	0.54	1.05	1.05	0.54	0.54
0.673723	0.54	1.05	1.05	0.54	0.54
0.673085	0.54	1.05	1.05	0.54	0.54
0.672447	0.54	1.05	1.05	0.54	0.54
0.671809	0.54	1.05	1.05	0.54	0.54
0.67117	0.54	1.05	1.05	0.54	0.54
0.670532	0.54	1.05	1.05	0.54	0.54
0.669894	0.54	1.05	1.05	0.54	0.54
0.669255	0.54	1.05	1.05	0.54	0.54
0.668617	0.54	1.05	1.05	0.54	0.54
0.667979	0.54	1.05	1.05	0.54	0.54
0.66734	0.54	1.05	1.05	0.54	0.54
0.666702	0.54	1.05	1.05	0.54	0.54
0.666064	0.54	1.05	1.05	0.54	0.54
0.665426	0.54	1.05	1.05	0.54	0.54
0.664787	0.54	1.05	1.05	0.54	0.54
0.664468	0.54	1.05	1.05	0.54	0.54
0.664149	0.54	1.05	1.05	0.54	0.54
0.66383	0.54	1.05	1.05	0.54	0.54
0.663511	0.54	1.05	1.05	0.54	0.54
0.663191	0.54	1.05	1.05	0.54	0.54
0.662872	0.54	1.05	1.05	0.54	0.54
0.662553	0.54	1.05	1.05	0.54	0.54
0.662234	0.54	1.05	1.05	0.54	0.54
0.661915	0.54	1.05	1.05	0.54	0.54
0.661596	0.54	1.05	1.05	0.54	0.54
0.661277	0.54	1.05	1.05	0.54	0.54
0.660638	0.54	1.05	1.05	0.54	0.54
0.66	0.54	1.05	1.05	0.54	0.54
0.659362	0.54	1.05	1.05	0.54	0.54
0.658723	0.54	1.05	1.05	0.54	0.54
0.658085	0.54	1.05	1.05	0.54	0.54
0.657447	0.54	1.05	1.05	0.54	0.54
0.656809	0.54	1.05	1.05	0.54	0.54
0.65617	0.54	1.05	1.05	0.54	0.54
0.655532	0.54	1.05	1.05	0.54	0.54
0.654894	0.54	1.05	1.05	0.54	0.54
0.654255	0.54	1.05	1.05	0.54	0.54
0.653617	0.54	1.05	1.05	0.54	0.54
0.652979	0.54	1.05	1.05	0.54	0.54
0.65234	0.54	1.05	1.05	0.54	0.54
0.651702	0.54	1.05	1.05	0.54	0.54
0.651064	0.54	1.05	1.05	0.54	0.54
0.650426	0.54	1.05	1.05	0.54	0.54
0.649787	0.54	1.05	1.05	0.54	0.54
0.649149	0.54	1.05	1.05	0.54	0.54
0.648511	0.54	1.05	1.05	0.54	0.54
0.647872	0.54	1.05	1.05	0.54	0.54
0.647234	0.54	1.05	1.05	0.54	0.54
0.646596	0.54	1.05	1.05	0.54	0.54
0.645957	0.54	1.05	1.05	0.54	0.54
0.645319	0.54	1.05	1.05	0.54	0.54
0.644681	0.54	1.05	1.05	0.54	0.54
0.644043	0.54	1.05	1.05	0.54	0.54
0.643404	0.54	1.05	1.05	0.54	0.54
0.642766	0.54	1.05	1.05	0.54	0.54
0.642128	0.54	1.05	1.05	0.54	0.54
0.641489	0.54	1.05	1.05	0.54	0.54
0.640851	0.54	1.05	1.05	0.54	0.54
0.640213	0.54	1.05	1.05	0.54	0.54
0.639574	0.54	1.05	1.05	0.54	0.54
0.638936	0.54	1.05	1.05	0.54	0.54
0.638298	0.54	1.05	1.05	0.54	0.54
0.63766	0.54	1.05	1.05	0.54	0.54
0.637021	0.54	1.05	1.05	0.54	0.54
0.636383	0.54	1.05	1.05	0.54	0.54
0.635745	0.54	1.05	1.05	0.54	0.54
0.635106	0.54	1.05	1.05	0.54	0.54
0.634468	0.54	1.05	1.05	0.54	0.54
0.63383	0.54	1.05	1.05	0.54	0.54
0.633191	0.54	1.05	1.05	0.54	0.54
0.632553	0.54	1.05	1.05	0.54	0.54
0.631915	0.54	1.05	1.05	0.54	0.54
0.631277	0.54	1.05	1.05	0.54	0.54
0.630638	0.54	1.05	1.05	0.54	0.54
0.63	0.54	1.05	1.05	0.54	0.54
0.629362	0.54	1.05	1.05	0.54	0.54
0.628723	0.54	1.05	1.05	0.54	0.54
0.628085	0.54	1.05	1.05	0.54	0.54
0.627447	0.54	1.05	1.05	0.54	0.54
0.626809	0.54	1.05	1.05	0.54	0.54
0.62617	0.54	1.05	1.05	0.54	0.54
0.625532	0.54	1.05	1.05	0.54	0.54
0.624894	0.54	1.05	1.05	0.54	0.54
0.624255	0.54	1.05	1.05	0.54	0.54
0.623617	0.54	1.05	1.05	0.54	0.54
0.622979	0.54	1.05	1.05	0.54	0.54
0.62234	0.54	1.05	1.05	0.54	0.54
0.621702	0.54	1.05	1.05	0.54	0.54
0.621383	0.54	1.05	1.05	0.54	0.54
0.621064	0.54	1.05	1.05	0.54	0.54
0.620745	0.54	1.05	1.05	0.54	0.54
0.620426	0.54	1.05	1.05	0.54	0.54
0.620426	0.54	1.05	1.05	0.54	0.54
0.620106	0.54	1.05	1.05	0.54	0.54
0.619787	0.54	1.05	1.05	0.54	0.54
0.619468	0.54	1.05	1.05	0.54	0.54
0.619149	0.54	1.05	1.05	0.54	0.54
0.61883	0.54	1.05	1.05	0.54	0.54
0.618511	0.54	1.05	1.05	0.54	0.54
0.618191	0.54	1.05	1.05	0.54	0.54
0.617872	0.54	1.05	1.05	0.54	0.54
0.617553	0.54	1.05	1.05	0.54	0.54
0.617234	0.54	1.05	1.05	0.54	0.54
0.617234	0.54	1.05	1.05	0.54	0.54
0.617234	0.54	1.05	1.05	0.54	0.54
0.617234	0.54	1.05	1.05	0.54	0.54
0.617234	0.54	1.05	1.05	0.54	0.54
0.617234	0.54	1.05	1.05	0.54	0.54
0.617234	0.54	1.05	1.05	0.54	0.54
0.617234	0.54	1.05	1.05	0.54	0.54
0.617234	0.54	1.05	1.05	0.54	0.54
0.617234	0.54	1.05	1.05	0.54	0.54
0.617234	0.54	1.05	1.05	0.54	0.54
0.617234	0.54	1.05	1.05	0.54	0.54
0.617234	0.54	1.05	1.05	0.54	0.54
0.616915	0.54	1.05	1.05	0.54	0.54
0.616596	0.54	1.05	1.05	0.54	0.54
0.616596	0.54	1.05	1.05	0.54	0.54
0.616596	0.54	1.05	1.05	0.54	0.54
0.616277	0.54	1.05	1.05	0.54	0.54
0.615957	0.54	1.05	1.05	0.54	0.54
0.615638	0.54	1.05	1.05	0.54	0.54
0.615	0.54	1.05	1.05	0.54	0.54
0.614362	0.54	1.05	1.05	0.54	0.54
0.613723	0.54	1.05	1.05	0.54	0.54
0.613085	0.54	1.05	1.05	0.54	0.54
0.612447	0.54	1.05	1.05	0.54	0.54
0.611809	0.54	1.05	1.05	0.54	0.54
0.61117	0.54	1.05	1.05	0.54	0.54
0.610532	0.54	1.05	1.05	0.54	0.54
0.609894	0.54	1.05	1.05	0.54	0.54
0.609255	0.54	1.05	1.05	0.54	0.54
0.608617	0.54	1.05	1.05	0.54	0.54
0.607979	0.54	1.05	1.05	0.54	0.54
0.60734	0.54	1.05	1.05	0.54	0.54
0.606702	0.54	1.05	1.05	0.54	0.54
0.606064	0.54	1.05	1.05	0.54	0.54
0.605426	0.54	1.05	1.05	0.54	0.54
0.604787	0.54	1.05	1.05	0.54	0.54
0.604149	0.54	1.05	1.05	0.54	0.54
0.603511	0.54	1.05	1.05	0.54	0.54
0.602872	0.54	1.05	1.05	0.54	0.54
0.602234	0.54	1.05	1.05	0.54	0.54
0.601596	0.54	1.05	1.05	0.54	0.54
0.600957	0.54	1.05	1.05	0.54	0.54
0.600319	0.54	1.05	1.05	0.54	0.54
0.599681	0.54	1.05	1.05	0.54	0.54
0.599043	0.54	1.05	1.05	0.54	0.54
0.598404	0.54	1.05	1.05	0.54	0.54
0.597766	0.54	1.05	1.05	0.54	0.54
0.597128	0.54	1.05	1.05	0.54	0.54
0.596489	0.54	1.05	1.05	0.54	0.54
0.595851	0.54	1.05	1.05	0.54	0.54
0.595213	0.54	1.05	1.05	0.54	0.54
0.594574	0.54	1.05	1.05	0.54	0.54
0.593936	0.54	1.05	1.05	0.54	0.54
0.593298	0.54	1.05	1.05	0.54	0.54
0.59266	0.54	1.05	1.05	0.54	0.54
0.592021	0.54	1.05	1.05	0.54	0.54
0.591383	0.54	1.05	1.05	0.54	0.54
0.590745	0.54	1.05	1.05	0.54	0.54
0.590106	0.54	1.05	1.05	0.54	0.54
0.589787	0.54	1.05	1.05	0.54	0.54
0.589468	0.54	1.05	1.05	0.54	0.54
0.589149	0.54	1.05	1.05	0.54	0.54
0.58883	0.54	1.05	1.05	0.54	0.54
0.588511	0.54	1.05	1.05	0.54	0.54
0.588191	0.54	1.05	1.05	0.54	0.54
0.587872	0.54	1.05	1.05	0.54	0.54
0.587553	0.54	1.05	1.05	0.54	0.54
0.587234	0.54	1.05	1.05	0.54	0.54
0.586915	0.54	1.05	1.05	0.54	0.54
0.586596	0.54	1.05	1.05	0.54	0.54
0.586277	0.54	1.05	1.05	0.54	0.54
0.585957	0.54	1.05	1.05	0.54	0.54
0.585638	0.54	1.05	1.05	0.54	0.54
0.585638	0.54	1.05	1.05	0.54	0.54
0.585638	0.54	1.05	1.05	0.54	0.54
0.585319	0.54	1.05	1.05	0.54	0.54
0.585	0.54	1.05	1.05	0.54	0.54
0.584681	0.54	1.05	1.05	0.54	0.54
0.584043	0.54	1.05	1.05	0.54	0.54
0.583404	0.54	1.05	1.05	0.54	0.54
0.582766	0.54	1.05	1.05	0.54	0.54
0.582128	0.54	1.05	1.05	0.54	0.54
0.581489	0.54	1.05	1.05	0.54	0.54
0.580851	0.54	1.05	1.05	0.54	0.54
0.580213	0.54	1.05	1.05	0.54	0.54
0.579574	0.54	1.05	1.05	0.54	0.54
0.578936	0.54	1.05	1.05	0.54	0.54
0.578298	0.54	1.05	1.05	0.54	0.54
0.57766	0.54	1.05	1.05	0.54	0.54
0.577021	0.54	1.05	1.05	0.54	0.54
0.576383	0.54	1.05	1.05	0.54	0.54
0.575745	0.54	1.05	1.05	0.54	0.54
0.575106	0.54	1.05	1.05	0.54	0.54
0.574468	0.54	1.05	1.05	0.54	0.54
0.57383	0.54	1.05	1.05	0.54	0.54
0.573191	0.54	1.05	1.05	0.54	0.54
0.572553	0.54	1.05	1.05	0.54	0.54
0.571915	0.54	1.05	1.05	0.54	0.54
0.571277	0.54	1.05	1.05	0.54	0.54
0.570638	0.54	1.05	1.05	0.54	0.54
0.57	0.54	1.05	1.05	0.54	0.54
0.569362	0.54	1.05	1.05	0.54	0.54
0.568723	0.54	1.05	1.05	0.54	0.54
0.568085	0.54	1.05	1.05	0.54	0.54
0.567447	0.54	1.05	1.05	0.54	0.54
0.566809	0.54	1.05	1.05	0.54	0.54
0.56617	0.54	1.05	1.05	0.54	0.54
0.565851	0.54	1.05	1.05	0.54	0.54
0.565532	0.54	1.05	1.05	0.54	0.54
0.565213	0.54	1.05	1.05	0.54	0.54
0.564894	0.54	1.05	1.05	0.54	0.54
0.564574	0.54	1.05	1.05	0.54	0.54
0.564255	0.54	1.05	1.05	0.54	0.54
0.563936	0.54	1.05	1.05	0.54	0.54
0.563617	0.54	1.05	1.05	0.54	0.54
0.563298	0.54	1.05	1.05	0.54	0.54
0.562979	0.54	1.05	1.05	0.54	0.54
0.56266	0.54	1.05	1.05	0.54	0.54
0.56266	0.54	1.05	1.05	0.54	0.54
0.56266	0.54	1.05	1.05	0.54	0.54
0.56266	0.54	1.05	1.05	0.54	0.54
0.56266	0.54	1.05	1.05	0.54	0.54
0.56266	0.54	1.05	1.05	0.54	0.54
0.56266	0.54	1.05	1.05	0.54	0.54
0.56266	0.54	1.05	1.05	0.54	0.54
0.56266	0.54	1.05	1.05	0.54	0.54
0.56266	0.54	1.05	1.05	0.54	0.54
0.56266	0.54	1.05	1.05	0.54	0.54
0.56266	0.54	1.05	1.05	0.54	0.54
0.56266	0.54	1.05	1.05	0.54	0.54
0.56266	0.54	1.05	1.05	0.54	0.54
0.56266	0.54	1.05	1.05	0.54	0.54
0.56266	0.54	1.05	1.05	0.54	0.54
0.56266	0.54	1.05	1.05	0.54	0.54
0.56234	0.54	1.05	1.05	0.54	0.54
0.562021	0.54	1.05	1.05	0.54	0.54
0.561702	0.54	1.05	1.05	0.54	0.54
0.561064	0.54	1.05	1.05	0.54	0.54
0.560426	0.54	1.05	1.05	0.54	0.54
0.559787	0.54	1.05	1.05	0.54	0.54
0.559149	0.54	1.05	1.05	0.54	0.54
0.558511	0.54	1.05	1.05	0.54	0.54
0.557872	0.54	1.05	1.05	0.54	0.54
0.557234	0.54	1.05	1.05	0.54	0.54
0.556596	0.54	1.05	1.05	0.54	0.54
0.555957	0.54	1.05	1.05	0.54	0.54
0.555319	0.54	1.05	1.05	0.54	0.54
0.555	0.54	1.05	1.05	0.54	0.54
0.554681	0.54	1.05	1.05	0.54	0.54
0.554362	0.54	1.05	1.05	0.54	0.54
0.554043	0.54	1.05	1.05	0.54	0.54
0.553723	0.54	1.05	1.05	0.54	0.54
0.553404	0.54	1.05	1.05	0.54	0.54
0.553085	0.54	1.05	1.05	0.54	0.54
0.552766	0.54	1.05	1.05	0.54	0.54
0.552447	0.54	1.05	1.05	0.54	0.54
0.552128	0.54	1.05	1.05	0.54	0.54
0.551809	0.54	1.05	1.05	0.54	0.54
0.551489	0.54	1.05	1.05	0.54	0.54
0.550851	0.54	1.05	1.05	0.54	0.54
0.550213	0.54	1.05	1.05	0.54	0.54
0.549894	0.54	1.05	1.05	0.54	0.54
0.549574	0.54	1.05	1.05	0.54	0.54
0.548936	0.54	1.05	1.05	0.54	0.54
0.548298	0.54	1.05	1.05	0.54	0.54
0.54766	0.54	1.05	1.05	0.54	0.54
0.54734	0.54	1.05	1.05	0.54	0.54
0.547021	0.54	1.05	1.05	0.54	0.54
0.546702	0.54	1.05	1.05	0.54	0.54
0.546383	0.54	1.05	1.05	0.54	0.54
0.546064	0.54	1.05	1.05	0.54	0.54
0.545745	0.54	1.05	1.05	0.54	0.54
0.545426	0.54	1.05	1.05	0.54	0.54
0.545106	0.54	1.05	1.05	0.54	0.54
0.544787	0.54	1.05	1.05	0.54	0.54
0.544468	0.54	1.05	1.05	0.54	0.54
0.544149	0.54	1.05	1.05	0.54	0.54
0.54383	0.54	1.05	1.05	0.54	0.54
0.543511	0.54	1.05	1.05	0.54	0.54
0.543191	0.54	1.05	1.05	0.54	0.54
0.542872	0.54	1.05	1.05	0.54	0.54
0.542553	0.54	1.05	1.05	0.54	0.54
0.542234	0.54	1.05	1.05	0.54	0.54
0.541915	0.54	1.05	1.05	0.54	0.54
0.541596	0.54	1.05	1.05	0.54	0.54
0.541277	0.54	1.05	1.05	0.54	0.54
0.540957	0.54	1.05	1.05	0.54	0.54
0.540638	0.54	1.05	1.05	0.54	0.54
0.540319	0.54	1.05	1.05	0.54	0.54
0.54	0.54	1.05	1.05	0.54	0.54
0.54	0.54	1.05	1.05	0.54	0.54
0.54	0.54	1.05	1.05	0.54	0.54
0.54	0.54	1.05	1.05	0.54	0.54
0.54	0.54	1.05	1.05	0.54	0.54
0.54	0.54	1.05	1.05	0.54	0.54
0.54	0.54	1.05	1.05	0.54	0.54
0.54	0.54	1.05	1.05	0.54	0.54
0.54	0.54	1.05	1.05	0.54	0.54
0.54	0.54	1.05	1.05	0.54	0.54
0.54	0.54	1.05	1.05	0.54	0.54
0.54	0.54	1.05	1.05	0.54	0.54
0.54	0.54	1.05	1.05	0.54	0.54
0.54	0.54	1.05	1.05	0.54	0.54
0.54	0.54	1.05	1.05	0.54	0.54
0.54	0.54	1.05	1.05	0.54	0.54
0.54	0.54	1.05	1.05	0.54	0.54
0.54	0.54	1.05	1.05	0.54	0.54
0.54	0.54	1.05	1.05	0.54	0.54
0.54	0.54	1.05	1.05	0.54	0.54
0.54	0.54	1.05	1.05	0.54	0.54
0.54	0.54	1.05	1.05	0.54	0.54
0.54	0.54	1.05	1.05	0.54	0.54
0.54	0.54	1.05	1.05	0.54	0.54
0.54	0.54	1.05	1.05	0.54	0.54
0.54	0.54	1.05	1.05	0.54	0.54
0.54	0.54	1.05	1.05	0.54	0.54
0.54	0.54	1.05	1.05	0.54	0.54
0.54	0.54	1.05	1.05	0.54	0.54
0.54	0.54	1.05	1.05	0.54	0.54
0.54	0.54	1.05	1.05	0.54	0.54
0.54	0.54	1.05	1.05	0.54	0.54
0.54	0.54	1.05	1.05	0.54	0.54
0.54	0.54	1.05	1.05	0.54	0.54
0.54	0.54	1.05	1.05	0.54	0.54
0.54	0.54	1.05	1.05	0.54	0.54
0.54	0.54	1.05	1.05	0.54	0.54
0.54	0.54	1.05	1.05	0.54	0.54
0.54	0.54	1.05	1.05	0.54	0.54
0.54	0.54	1.05	1.05	0.54	0.54
0.54	0.54	1.05	1.05	0.54	0.54
0.54	0.54	1.05	1.05	0.54	0.54
0.54	0.54	1.05	1.05	0.54	0.54
0.54	0.54	1.05	1.05	0.54	0.54
0.54	0.54	1.05	1.05	0.54	0.54
0.54	0.54	1.05	1.05	0.54	0.54
0.54	0.54	1.05	1.05	0.54	0.54
0.54	0.54	1.05	1.05	0.54	0.54
0.54	0.54	1.05	1.05	0.54	0.54
0.54	0.54	1.05	1.05	0.54	0.54
0.54	0.54	1.05	1.05	0.54	0.54
0.54	0.54	1.05	1.05	0.54	0.54
0.54	0.54	1.05	1.05	0.54	0.54
0.54	0.54	1.05	1.05	0.54	0.54
0.54	0.54	1.05	1.05	0.54	0.54
0.54	0.54	1.05	1.05	0.54	0.54
0.54	0.54	1.05	1.05	0.54	0.54
0.54	0.54	1.05	1.05	0.54	0.54
0.54	0.54	1.05	1.05	0.54	0.54
0.54	0.54	1.05	1.05	0.54	0.54
0.54	0.54	1.05	1.05	0.54	0.54
0.54	0.54	1.05	1.05	0.54	0.54
0.54	0.54	1.05	1.05	0.54	0.54
0.54	0.54	1.05	1.05	0.54	0.54
0.54	0.54	1.05	1.05	0.54	0.54
0.54	0.54	1.05	1.05	0.54	0.54
0.54	0.54	1.05	1.05	0.54	0.54
0.54	0.54	1.05	1.05	0.54	0.54
0.54	0.54	1.05	1.05	0.54	0.54
0.54	0.54	1.05	1.05	0.54	0.54
0.54	0.54	1.05	1.05	0.54	0.54
0.54	0.54	1.05	1.05	0.54	0.54
0.54	0.54	1.05	1.05	0.54	0.54
0.54	0.54	1.05	1.05	0.54	0.54
0.54	0.54	1.05	1.05	0.54	0.54
0.54	0.54	1.05	1.05	0.54	0.54
0.54	0.54	1.05	1.05	0.54	0.54
0.54	0.54	1.05	1.05	0.54	0.54
0.54	0.54	1.05	1.05	0.54	0.54
0.54	0.54	1.05	1.05	0.54	0.54
0.54	0.54	1.05	1.05	0.54	0.54
0.54	0.54	1.05	1.05	0.54	0.54
0.54	0.54	1.05	1.05	0.54	0.54
0.54	0.54	1.05	1.05	0.54	0.54
0.54	0.54	1.05	1.05	0.54	0.54
0.54	0.54	1.05	1.05	0.54	0.54
0.54	0.54	1.05	1.05	0.54	0.54
0.54	0.54	1.05	1.05	0.54	0.54
0.54	0.54	1.05	1.05	0.54	0.54
0.54	0.54	1.05	1.05	0.54	0.54
0.54	0.54	1.05	1.05	0.54	0.54
0.54	0.54	1.05	1.05	0.54	0.54
0.54	0.54	1.05	1.05	0.54	0.54
0.54	0.54	1.05	1.05	0.54	0.54
0.54	0.54	1.05	1.05	0.54	0.54
0.54	0.54	1.05	1.05	0.54	0.54
0.54	0.54	1.05	1.05	0.54	0.54
0.54	0.54	1.05	1.05	0.54	0.54
0.54	0.54	1.05	1.05	0.54	0.54
0.54	0.54	1.05	1.05	0.54	0.54
0.54	0.54	1.05	1.05	0.54	0.54
0.54	0.54	1.05	1.05	0.54	0.54
0.54	0.54	1.05	1.05	0.54	0.54
0.54	0.54	1.05	1.05	0.54	0.54
0.54	0.54	1.05	1.05	0.54	0.54
0.54	0.54	1.05	1.05	0.54	0.54
0.54	0.54	1.05	1.05	0.54	0.54
0.54	0.54	1.05	1.05	0.54	0.54
0.54	0.54	1.05	1.05	0.54	0.54
0.54	0.54	1.05	1.05	0.54	0.54
0.54	0.54	1.05	1.05	0.54	0.54
0.54	0.54	1.05	1.05	0.54	0.54
0.54	0.54	1.05	1.05	0.54	0.54
0.54	0.54	1.05	1.05	0.54	0.54
0.54	0.54	1.05	1.05	0.54	0.54
0.54	0.54	1.05	1.05	0.54	0.54
0.54	0.54	1.05	1.05	0.54	0.54
0.54	0.54	1.05	1.05	0.54	0.54
0.54	0.54	1.05	1.05	0.54	0.54
0.54	0.54	1.05	1.05	0.54	0.54
0.54	0.54	1.05	1.05	0.54	0.54
0.54	0.54	1.05	1.05	0.54	0.54
0.54	0.54	1.05	1.05	0.54	0.54
0.54	0.54	1.05	1.05	0.54	0.54
0.54	0.54	1.05	1.05	0.54	0.54
0.54	0.54	1.05	1.05	0.54	0.54
0.54	0.54	1.05	1.05	0.54	0.54
0.54	0.54	1.05	1.05	0.54	0.54
0.54	0.54	1.05	1.05	0.54	0.54
0.54	0.54	1.05	1.05	0.54	0.54
0.54	0.54	1.05	1.05	0.54	0.54
0.54	0.54	1.05	1.05	0.54	0.54
0.54	0.54	1.05	1.05	0.54	0.54
0.54	0.54	1.05	1.05	0.54	0.54
0.54	0.54	1.05	1.05	0.54	0.54
0.54	0.54	1.05	1.05	0.54	0.54
0.54	0.54	1.05	1.05	0.54	0.54
0.54	0.54	1.05	1.05	0.54	0.54
0.54	0.54	1.05	1.05	0.54	0.54
0.54	0.54	1.05	1.05	0.54	0.54
0.54	0.54	1.05	1.05	0.54	0.54
0.54	0.54	1.05	1.05	0.54	0.54
0.54	0.54	1.05	1.05	0.54	0.54
0.54	0.54	1.05	1.05	0.54	0.54
0.54	0.54	1.05	1.05	0.54	0.54
0.54	0.54	1.05	1.05	0.54	0.54
0.54	0.54	1.05	1.05	0.54	0.54
0.54	0.54	1.05	1.05	0.54	0.54
0.54	0.54	1.05	1.05	0.54	0.54
0.54	0.54	1.05	1.05	0.54	0.54
0.54	0.54	1.05	1.05	0.54	0.54
0.54	0.54	1.05	1.05	0.54	0.54
0.54	0.54	1.05	1.05	0.54	0.54
0.54	0.54	1.05	1.05	0.54	0.54
0.54	0.54	1.05	1.05	0.54	0.54
0.54	0.54	1.05	1.05	0.54	0.54
0.54	0.54	1.05	1.05	0.54	0.54
0.54	0.54	1.05	1.05	0.54	0.54
0.54	0.54	1.05	1.05	0.54	0.54
0.54	0.54	1.05	1.05	0.54	0.54
0.54	0.54	1.05	1.05	0.54	0.54
0.54	0.54	1.05	1.05	0.54	0.54
0.54	0.54	1.05	1.05	0.54	0.54
0.54	0.54	1.05	1.05	0.54	0.54
0.54	0.54	1.05	1.05	0.54	0.54
0.54	0.54	1.05	1.05	0.54	0.54
0.54	0.54	1.05	1.05	0.54	0.54
0.54	0.54	1.05	1.05	0.54	0.54
0.54	0.54	1.05	1.05	0.54	0.54
0.54	0.54	1.05	1.05	0.54	0.54
0.54	0.54	1.05	1.05	0.54	0.54
0.54	0.54	1.05	1.05	0.54	0.54
[truncated: 67,952 more rows]
