# Supplementary material for: Nesting box imager: Contact-free, real-time measurement of activity, surface body temperature, and respiratory rate applied to hibernating mouse models
Source: PLoS Biol. 2019 Jul 24;17(7):e3000406. doi: 10.1371/journal.pbio.3000406 (PMC6682158; doi:10.1371/journal.pbio.3000406)
Supplement: S6 Data — IR, infrared. (XLSX) [file pbio.3000406.s027.xlsx]

## Sheet: Body Temps
Day	Animal	Tb (C)	Ta (C)	State				Pooled Data
1	4	28.5		Awake
	9	30.4		Awake				Awake Tb	Torpid Tb	Ta
	10	28.9		Awake				28.5	23	20.7
	12	29.6		Awake				30.4	21.3	20.8
	13	29.9		Awake				28.9	23.1	21.8
								29.6	24.1	21.8
2	11	23	20.7	Torpid				29.9	22.5	20.8
								28.4	22.4	21.1
5	11	21.3	20.8	Torpid				28.1	23.7	22.8
									23	21.9
7	4	23.1	21.8	Torpid					22	22.1
	11	24.1	21.8	Torpid					22.3	21.5
									22.6	21.1
8	11	22.5	20.8	Torpid					22.4	21.5
	13	22.4	21.1	Torpid					22.1	21.5
										20.8
12	11	23.3	21.6	Torpid						20.7
14	3	23.7	22.8	Torpid			N observations	7	13	15
	4	28.4	21.9	Awake
	9	28.1	22.1	Awake
15	3	23	21.5	Torpid
21	3	22	21.1	Torpid
	10	22.3	21.5	Torpid
	11	22.6	21.5	Torpid
23	3	22.4	20.8	Torpid
	3	22.1	20.7	Torpid
